# Supplementary material for: Two mechanisms drive pronuclear migration in mouse zygotes
Source: Nat Commun. 2021 Feb 5;12:841. doi: 10.1038/s41467-021-21020-x (PMC7864974; doi:10.1038/s41467-021-21020-x)
Supplement: Supplementary file 24 — Source Data [file 41467_2021_21020_MOESM24_ESM.xlsx]

## Sheet: Figure 1b
Figure 1b
	Data set 1: Distance to cell centre (µm) of male pronuclei
	Time (h)	Pronucleus 1	Pronucleus 2	Pronucleus 3	Pronucleus 4	Pronucleus 5	Pronucleus 6	Pronucleus 7	Pronucleus 8	Pronucleus 9	Pronucleus 10	Pronucleus 11	Pronucleus 12	Pronucleus 13	Pronucleus 14	Pronucleus 15	Pronucleus 16	Pronucleus 17	Pronucleus 18	Pronucleus 19	Pronucleus 20	Pronucleus 21	Pronucleus 22	Pronucleus 23	Pronucleus 24	Pronucleus 25	Pronucleus 26	Pronucleus 27	Pronucleus 28	Pronucleus 29	Pronucleus 30	Pronucleus 31	Pronucleus 32	Pronucleus 33	Pronucleus 34	Pronucleus 35	Pronucleus 36	Pronucleus 37	Pronucleus 38	Pronucleus 39	Pronucleus 40	Pronucleus 41	Pronucleus 42	Pronucleus 43	Pronucleus 44	Pronucleus 45	Pronucleus 46	Pronucleus 47	Pronucleus 48
	0	39.7638	37.8815	33.6818	34.8579	39.5924	34.843	34.1001	36.4142	38.1286	41.2925	35.9649	32.5544	36.7855	37.8869	37.4528	38.9224	35.2081	34.8914	39.6539	34.5389	35.507	38.6971	33.7225	36.1293	39.3736	33.4095	36.6998	39.6781	38.9977	39.2018	37.7218	36.968	35.4626	37.7492	40.607	37.1574	36.7865	35.9196	37.2567	37.4755	35.1893	37.077	34.6316	38.0472	35.8302	36.6472	40.1476	36.9186
	0.25	32.4927	29.1055	25.8925	26.5062	37.5449	25.7807	27.6082	28.0433	29.7423	38.161	31.9467	24.867	28.6403	31.5211	29.4761	33.6224	33.4025	28.6392	36.9465	25.99	29.4197	35.2797	25.4437	32.4167	34.9242	30.1063	27.263	36.55	31.0243	36.802	30.5144	31.9791	34.2502	34.2921	35.9313	29.6045	34.0534	32.7824	33.3198	28.5648	31.3208	28.2224	25.7478	27.8799	26.3639	26.6703	36.6865	32.7812
	0.5	28.1588	27.4445	23.0765	24.7274	30.1545	25.8444	24.4605	25.055	26.579	31.0692	25.6731	22.8081	25.4669	24.9779	27.2706	28.7504	25.4429	24.1881	30.7269	22.3138	26.2633	24.7552	22.2426	26.9103	27.2787	21.3151	26.2501	26.7184	24.3205	31.4997	25.114	24.4027	25.1491	25.2673	26.8699	27.7619	26.9285	24.761	23.0391	27.4484	24.7512	27.6609	23.1571	25.4871	24.3072	24.905	27.0589	24.2313
	0.75	28.3773	26.0921	21.5993	23.9267	28.3015	24.3527	22.5591	21.5099	24.3036	29.7645	22.3513	20.2503	25.235	22.851	24.7595	27.0477	24.298	22.3889	27.0022	21.4879	24.4179	24.2384	23.3067	25.4554	25.0485	20.6792	25.4613	23.9572	22.4156	25.8294	23.0227	22.8832	23.5216	23.7235	25.9432	24.7439	24.8476	23.9338	20.9096	26.0474	23.8067	25.3125	21.8641	23.1422	22.39	21.9103	25.2002	21.5228
	1	25.078	25.0036	20.5797	22.5161	26.3769	23.4563	21.3596	19.4178	22.6618	28.7049	21.1493	18.2391	23.0236	22.3555	23.3971	25.1713	22.7995	21.2882	26.0631	19.9872	24.1105	23.6099	21.8044	25.1054	24.4199	19.4423	23.474	24.1328	20.7827	23.1582	21.8315	22.3804	22.7004	22.0172	25.44	22.8005	22.3174	22.0605	20.0859	23.1292	23.5579	23.0091	21.2126	22.3174	20.8025	20.9093	23.7074	20.7055
	1.25	24.2895	24.103	19.8199	20.952	25.1985	21.1168	19.0186	18.5974	21.5225	29.0797	20.0296	16.5259	21.3007	20.7463	20.9275	23.3326	22.2339	20.6706	25.4019	18.086	21.3142	21.035	22.0356	23.6204	22.745	18.1469	23.5956	23.2359	20.2171	22.4987	21.7298	21.8829	20.8432	21.5926	23.0102	21.3973	21.6978	21.4223	19.8884	21.5474	21.5401	21.0502	21.6699	21.8255	19.0448	19.4162	20.6975	20.0019
	1.5	25.5845	22.8246	17.9871	19.5821	26.7029	20.1251	16.6249	17.4999	21.3625	28.0554	17.5246	15.2317	20.0848	18.6546	19.7866	22.3455	22.4849	20.6452	22.1068	18.1584	21.2526	18.38	21.3986	22.6789	22.5039	16.189	22.1058	21.6225	19.3646	21.6296	20.0965	21.4243	20.0073	20.4602	21.9012	19.9571	20.5011	20.842	19.7026	20.4956	20.4289	20.2756	21.7229	20.7546	17.5342	19.7491	19.2925	18.518
	1.75	24.2301	22.3934	17.8478	18.7322	25.728	20.1219	15.855	17.2833	18.7241	27.1006	16.1781	14.8908	18.6294	18.0055	19.3087	21.3977	21.9006	20.6117	20.3182	17.4173	19.9776	16.8609	21.1594	22.1383	21.1501	16.3509	21.7986	21.5369	18.0865	21.2525	20.5789	20.904	18.6062	19.7101	21.8885	18.6182	19.6544	20.2474	18.0125	19.4704	20.3615	19.684	21.7973	19.817	16.0914	18.3906	18.2039	17.3343
	2	23.5995	23.266	17.5786	18.3534	24.7599	20.1562	15.9023	16.6094	18.3505	26.0952	15.373	13.7289	18.704	16.7536	19.269	20.5953	20.7838	19.9463	19.0397	17.4649	19.9952	15.7091	21.1349	21.1191	19.8196	16.5307	20.9279	21.8777	17.3299	21.5003	18.9288	20.4108	17.5718	19.237	21.0452	18.0171	18.6888	19.6517	16.4896	19.0588	20.5416	18.7614	20.8934	18.182	16.0398	18.4253	17.1309	16.237
	2.25	23.5225	22.8917	17.1011	16.2904	25.0009	18.7771	15.702	15.5595	17.3028	25.3784	14.6229	12.324	17.8542	16.4167	18.5515	19.9183	20.7172	19.6139	19.0409	15.7768	18.9087	15.4247	20.3088	20.458	18.4718	16.566	19.923	22.0973	16.3601	21.3032	18.8301	20.4399	17.6302	18.2343	21.6633	17.358	17.3428	18.8076	15.1792	18.5972	20.3567	18.6063	21.2016	16.7251	15.5744	18.1215	17.0411	16.3258
	2.5	22.9715	23.23	16.2001	15.4108	24.7384	17.7475	15.3166	13.0997	16.5723	24.927	12.8232	11.4592	17.2686	15.6616	16.9029	19.9572	20.1346	19.4182	19.2911	15.2928	20.5711	14.0038	19.822	19.7504	18.6124	16.6102	20.3469	20.9957	15.4159	20.8499	18.5024	20.3229	16.7637	18.4562	20.7473	17.5631	15.9627	18.3688	14.9819	17.6825	20.3598	17.2827	20.4946	15.3412	15.6956	16.6291	16.1022	15.2049
	2.75	22.8075	22.0969	16.5389	14.7028	23.935	17.6188	14.9428	12.292	15.7066	24.4482	12.2089	11.1566	16.2263	15.4062	16.1917	20.0084	19.9301	18.8955	18.6246	14.2416	19.826	14.0898	20.004	19.8059	17.0381	16.9639	18.5797	21.4577	14.9266	19.7072	19.8064	20.1815	15.3345	17.7654	20.4881	17.0862	14.0948	18.1032	13.5525	16.6435	19.3474	16.7148	20.117	14.5258	15.4449	16.1939	15.9725	15.1664
	3	22.8102	22.0578	16.5829	14.2333	22.8577	16.3617	15.2709	11.8495	15.2372	23.6456	10.9702	10.8463	16.0324	15.1291	14.9401	19.4803	18.7617	18.194	18.6366	14.7829	20.3225	14.0282	18.6983	19.9709	16.0151	17.1197	17.6929	21.0079	14.3964	18.6474	18.0345	19.8201	14.7578	17.6055	20.232	16.8807	13.9726	17.8825	12.6682	15.5612	18.7831	15.6545	20.2057	13.7225	15.1627	14.8482	15.4931	13.7571
	3.25	22.215	20.4964	17.1239	15.0532	22.2272	15.6212	14.7282	11.5075	14.7607	23.4083	11.6377	10.3618	15.3091	14.6391	13.8152	18.6359	17.9886	18.4337	17.6239	14.672	19.5901	12.9976	18.1409	19.604	14.6317	17.1955	17.7346	20.576	13.5373	18.0408	17.8606	19.3041	14.0275	16.6505	19.5834	16.6411	13.8569	17.9384	12.0145	14.3942	18.1583	14.3837	19.8145	13.5277	13.8054	13.6405	15.4139	13.1461
	3.5	21.1248	19.9183	16.8881	14.3545	20.9605	14.9731	14.6159	11.4845	13.874	23.6346	10.9162	10.4732	14.3443	13.6659	12.8277	17.3235	16.7295	17.7865	17.1348	15.7741	20.3051	12.3327	17.6084	19.6434	14.2612	16.5374	18.1053	19.6982	12.8668	17.2198	16.5207	18.5416	12.8681	16.2802	18.6379	16.2407	12.466	17.6143	11.3128	13.8757	17.426	14.1981	19.6844	13.4134	13.2696	13.1761	14.7373	13.1062
	3.75	19.7111	18.9278	16.1469	15.3213	20.2159	14.5	14.985	10.6078	13.8128	22.9086	10.2715	11.1639	13.0432	13.5068	12.2688	16.6983	16.6592	17.1434	16.8604	15.3506	19.3836	12.0995	16.7268	19.4197	14.0612	16.3469	17.8047	18.9237	12.3407	16.3436	16.6273	18.1665	12.0156	15.2155	17.8081	15.8629	12.1929	16.7298	10.445	13.0177	16.3073	13.076	18.7899	12.6093	13.4565	13.131	14.5241	12.4979
	4	19.1347	17.4857	15.8088	14.8301	18.8989	13.5936	14.3364	9.49046	13.2886	22.0755	10.5481	11.1095	12.314	12.4726	11.8201	15.8274	16.4169	16.6168	16.4239	15.3343	19.108	11.8746	15.9913	18.3836	13.1049	15.7663	17.9219	17.8749	12.1879	15.6906	15.9654	18.1854	11.4138	14.3484	17.1953	15.4137	11.4317	16.0681	10.0363	12.9467	16.1701	12.6489	18.5559	12.2153	12.7668	12.4001	13.7361	12.3097
	4.25	18.4003	16.7766	14.8604	14.4404	18.2286	13.0427	13.2803	8.99511	13.2858	21.3184	10.1503	10.2686	12.3543	11.5702	12.0253	14.7336	15.8359	16.6303	16.0726	15.7265	19.6264	12.036	15.7864	18.3752	13.0658	15.301	17.5519	17.0775	11.9567	15.1281	15.8418	17.5547	11.1143	13.8954	16.8293	15.2125	11.0536	15.3733	9.62209	12.2887	15.3698	11.9278	18.0027	11.4608	12.6544	12.3716	13.767	12.2105
	4.5	17.9361	15.8417	14.3427	13.8222	17.5894	12.6135	13.1829	8.54578	12.9805	20.2496	10.2303	9.67702	12.4508	11.0312	11.3582	14.6554	15.9465	15.9317	15.5311	15.538	19.2191	12.5693	15.1865	17.6395	13.045	14.7486	16.6618	16.2063	11.4038	14.4483	14.8236	17.1623	11.0294	13.7409	15.8516	14.5773	11.1475	14.3935	9.14766	11.6105	14.9793	11.5049	17.1007	10.8518	12.0991	12.2011	13.1389	11.6778
	4.75	17.7505	15.7416	13.8217	13.7601	17.2399	12.1575	12.179	8.3448	12.9891	18.7922	10.184	9.26125	12.3423	10.6192	11.2342	14.4615	16.11	15.7891	14.9614	14.005	18.4994	12.3142	14.9292	16.9699	13.0938	14.1631	16.2973	16.0792	11.3922	13.9847	14.7201	16.3394	10.473	13.4421	15.6404	13.81	10.4486	14.3129	8.85104	11.5741	14.5635	11.3161	16.994	10.8407	12.1076	11.8186	12.4531	11.4363
	5	17.6155	15.3343	13.5414	13.1802	16.6683	11.978	11.5507	8.21802	12.6548	17.8423	9.71083	8.45325	12.487	10.5654	11.1607	14.2055	15.3986	15.261	14.6	13.7904	17.954	11.5327	14.1876	16.5885	13.0714	13.8557	15.7281	15.6503	10.9951	13.2667	13.8855	16.2891	9.86871	12.9916	15.497	13.3533	10.518	13.6272	8.41656	11.8033	14.4348	11.7957	16.3825	10.789	12.1135	12.358	12.1144	12.1254
	5.25	17.1465	15.0156	13.1078	12.0673	16.9119	11.506	10.6605	8.43663	12.3583	17.8442	9.34833	7.87981	12.002	10.779	10.3434	14.0486	14.684	14.747	14.2402	13.1232	17.7294	11.0825	13.6994	16.5054	12.8842	13.3378	15.2954	15.3928	10.8865	12.9501	12.6107	16.6896	9.43276	12.5735	15.4107	12.7364	10.4218	13.342	8.15171	11.6268	14.2351	11.9617	15.7697	10.3407	12.2937	12.0325	12.331	11.6176
	5.5	17.2841	14.6724	12.6424	11.7192	16.1245	11.2378	10.518	8.77708	12.2422	16.906	9.50846	7.82705	11.7119	10.7939	10.7049	13.7024	14.4903	14.5408	14.0812	12.6994	16.5422	11.2881	13.2342	15.2925	12.8232	12.8983	14.7575	15.1934	10.759	12.5529	11.9818	16.4339	9.4934	12.4568	15.2739	12.3462	10.239	13.0739	7.69703	11.7264	14.2093	11.7895	15.5819	10.6287	11.8272	12.0951	12.2282	11.8042
	5.75	16.7576	14.3732	12.466	11.3468	15.6977	11.3456	10.1056	8.45405	12.3173	16.8104	9.32278	7.60544	11.5347	10.8484	10.9095	13.3922	14.0457	14.3648	13.5183	11.8119	15.6545	10.0239	12.465	14.8071	13.0726	12.7404	14.267	15.361	10.5698	12.4537	11.6862	16.3233	9.42034	12.4857	14.628	11.8979	10.3003	12.5917	7.98336	11.8744	13.6404	11.9022	15.2027	10.115	11.8419	11.7162	11.8954	11.7706
	6	16.3174	13.6832	11.7612	11.2759	15.0831	10.8346	9.57791	8.63769	12.0218	16.4796	9.06436	7.29942	11.1961	10.702	10.6085	13.0392	13.5283	13.53	13.1954	11.5136	15.0503	9.84041	11.8083	14.586	13.0562	12.38	13.6951	14.3697	10.4728	12.1752	11.5857	15.7856	9.19565	12.0609	14.0465	11.3404	10.1089	12.2377	7.58841	11.4876	13.5976	11.1749	14.8474	9.95295	11.6087	11.3839	11.5189	11.7348
	6.25	16.2977	13.5116	11.5324	10.6183	14.9632	10.636	9.42857	8.91681	11.6146	15.7105	9.49295	7.33782	11.1634	10.6727	10.2437	12.8123	13.0941	13.6448	12.5375	11.2864	14.5723	9.56555	11.2762	13.6346	12.9865	11.6486	13.0592	14.4287	9.98095	11.7852	11.4695	15.7408	8.78916	12.0865	14.1923	11.1923	10.0859	11.8377	7.59995	11.1696	13.4038	11.2477	14.3603	9.65188	11.4827	11.4103	11.6657	11.9141
	6.5	16.1153	13.5138	11.0183	10.2886	14.3568	10.6402	8.80718	9.041	11.8352	15.3924	9.46588	7.33556	10.6939	10.3371	10.0968	12.5119	12.8954	13.2891	12.292	11.1171	14.2487	8.99916	11.2414	13.3825	13.0585	11.409	12.8329	13.4167	10.0658	11.4122	11.2819	15.566	8.79293	11.8637	13.9565	10.9882	9.70558	11.4075	7.64061	11.0991	13.0272	11.2784	14.2495	9.7985	11.4409	10.9493	11.5498	11.6214
	6.75	15.7779	13.0491	10.5222	10.6017	14.3413	10.0134	8.99517	8.83922	11.5356	15.0639	9.31232	7.06092	10.5714	10.2675	9.94287	12.0034	12.4584	13.0294	12.0146	10.3118	13.8333	8.64396	10.8853	13.586	12.4638	11.468	12.3227	13.2263	10.1288	11.3303	10.9621	15.0671	8.73426	11.4767	13.8115	11.1458	9.63502	11.3297	7.01443	10.9027	12.5848	10.8805	14.1269	9.66217	11.5548	10.8736	11.2495	11.1415
	7	15.7393	13.2545	10.2996	10.422	14.3047	9.88962	8.70748	8.47723	11.3056	14.8997	9.3169	6.99775	10.3707	10.1849	9.88148	11.8179	12.0045	13.1023	11.8034	10.4958	13.1931	8.68282	11.1046	13.4702	12.0922	10.949	12.1617	13.0057	9.85255	11.3479	10.8087	15.3881	8.7433	11.109	13.5197	11.1077	9.68533	11.1004	6.79181	10.4939	12.2392	10.5416	13.8724	9.73208	11.5589	10.5168	11.0977	11.141
	7.25	15.4	12.707	10.1573	10.5453	14.1202	9.64251	8.42367	8.20184	11.3359	14.4929	9.15743	6.80026	9.91037	10.1615	10.0013	11.4985	11.8832	12.6098	11.7504	10.3201	13.4891	8.38732	10.9902	12.7593	12.0998	10.7464	11.9175	12.769	9.6257	11.198	10.6101	15.284	8.52581	10.9656	13.1553	10.8132	9.39446	11.0049	6.99054	10.3962	12.4917	10.4993	14.003	9.51773	11.3476	10.5704	10.8585	10.8791
	7.5	15.3311	12.4316	9.80368	10.1027	13.7136	9.33664	8.33334	8.1377	11.3645	14.129	8.76797	6.82649	10.1005	9.90911	9.94743	11.2211	11.477	11.9552	11.6025	10.2486	12.9227	8.59146	10.8439	12.4711	11.801	10.4023	11.7114	12.3375	9.65118	11.0823	10.4724	14.8771	8.5597	11.005	13.1603	10.6861	9.1825	10.9597	6.89082	10.3181	12.3521	10.1735	13.4871	9.3362	10.7765	10.704	10.6027	10.5558
	7.75	15.3996	11.8477	9.68689	9.63468	13.529	9.85236	8.08776	8.25604	11.3451	13.9867	9.08395	6.84397	10.1359	9.62831	9.65524	10.763	10.844	11.3524	11.4498	9.996	13.5841	8.09407	10.5603	12.7164	11.6995	10.1251	11.4576	12.0771	9.65688	10.5527	10.24	14.7659	8.29248	10.5343	12.7862	10.29	9.09403	10.6123	7.11711	10.5374	12.0579	10.5246	13.0913	9.2558	10.5388	10.6811	10.2986	10.6271
	8	15.2498	12.0036	9.45175	9.3615	13.3549	9.34201	8.38434	8.42724	11.5049	13.7255	8.73895	6.74057	9.92412	9.18186	9.49187	10.6139	10.2345	11.4904	11.3451	9.81035	13.2715	8.29091	10.3429	12.7437	11.5906	10.0158	11.2842	11.941	9.50375	10.3002	9.92816	14.6016	8.05505	10.5468	12.9221	10.4234	9.13938	10.4879	7.07463	10.3045	12.1609	10.302	12.7724	8.90349	10.2574	10.6396	10.3432	10.2546
	8.25	15.2064	11.6929	9.25056	9.27722	13.1099	9.41025	8.43316	8.24493	10.9187	13.4385	8.48886	6.32807	10.1048	9.17505	9.71244	10.1818	9.90968	11.3927	11.1826	9.97686	12.9045	7.83209	10.152	12.6404	11.6047	10.1599	10.9512	11.7672	9.54764	10.1939	9.84869	14.3217	7.7135	10.3233	12.4937	10.5978	9.41383	10.4033	6.71593	10.3415	12.39	10.2109	12.4449	9.07339	10.2135	10.3336	10.4053	10.3003
	8.5	14.9298	11.0734	9.08212	9.15287	12.9023	9.41286	8.30224	8.29677	10.6649	13.4168	8.35917	6.43928	10.5055	9.08504	9.44477	9.71384	9.63536	11.2205	10.886	9.79906	12.5242	7.8279	9.83524	12.4555	11.2929	9.83954	10.5679	11.5483	9.59403	10.2175	9.73142	14.2333	7.58204	10.1009	12.2483	10.2071	9.02491	10.32	6.67812	10.288	12.0648	10.3929	12.2683	8.7088	9.96621	10.1113	10.1159	10.423
	8.75	15.2108	11.383	8.87687	8.69046	12.6164			8.38111	10.7013	13.1439	8.29104	6.47157	10.419	9.07553	8.97118	9.38544	9.3738	11.0324	10.7038	9.6718	12.0707	7.58419	9.59905	12.6156	11.227	9.85583	10.4346	10.8901	9.42994	9.97502	9.46026	13.9413	7.29949	10.1459	11.7279	10.0841	8.94811	10.3586	6.84492	10.2378	11.9337	10.0659	11.9059		10.1156	9.81551	9.48623	10.0618
	9	14.9178	10.9824	8.38584	8.7205	12.3562			8.32882	11.0092	12.8679	7.91128	6.57987	10.4026	8.75164		9.11135	9.24743	10.8235	10.7257	9.65484	12.0284	6.97326	9.56447	12.2475	11.134	9.38903	10.5603	11.077	9.40481	9.6567	9.13683	13.7222	7.51624	9.97713	12.1389	9.98728	8.76215	10.3605	6.38533	9.69157	11.6826	9.81555	11.6646		10.2805	9.69385	9.40933	9.75483
	9.25	14.834		8.3848	8.30216	12.537			8.2663	11.5129	13.1723	7.98587					9.18556	9.09442	10.2784	10.6193	9.47405	11.687	7.00588	9.67238	12.2744	11.4791	9.13823	10.1108	10.7462	9.31916	9.61336	8.74717	13.6803	7.38589	9.64398	11.8516	10.0503	9.15241	10.1791	6.31774	9.66505	11.9129	9.61723	11.4754					9.68231
	9.5	14.7171			8.35511	12.6106					12.9399	7.76154					9.36722	8.80653		10.4465	9.28324	11.4003	6.60842	9.35196	11.9754	11.4534	9.11474	10.273	10.7149	9.35271	9.50316	8.94856	13.7174	7.32382	9.84288	11.8593	9.90123	8.60625		6.48777		11.346	9.62237
	9.75	14.5216									12.6345	7.6754						9.0082		10.38	8.7373	11.1726		9.22383	11.7651	11.4002	8.88402	9.80814		8.91417	9.23524	8.99054	13.4449	7.03667	9.40055	11.8043	9.87014	8.93514		6.25925
	10										12.6865	7.34587						8.3345		10.7126		10.7698		9.0388	11.2088	11.6751	8.87215	9.47972		8.63049	9.12299	8.87072	13.2451	6.63385	9.46735		9.61587
	Data set 2: Distance to cell centre (µm) of female pronuclei
	Time (h)	Pronucleus 1	Pronucleus 2	Pronucleus 3	Pronucleus 4	Pronucleus 5	Pronucleus 6	Pronucleus 7	Pronucleus 8	Pronucleus 9	Pronucleus 10	Pronucleus 11	Pronucleus 12	Pronucleus 13	Pronucleus 14	Pronucleus 15	Pronucleus 16	Pronucleus 17	Pronucleus 18	Pronucleus 19	Pronucleus 20	Pronucleus 21	Pronucleus 22	Pronucleus 23	Pronucleus 24	Pronucleus 25	Pronucleus 26	Pronucleus 27	Pronucleus 28	Pronucleus 29	Pronucleus 30	Pronucleus 31	Pronucleus 32	Pronucleus 33	Pronucleus 34	Pronucleus 35	Pronucleus 36	Pronucleus 37	Pronucleus 38	Pronucleus 39	Pronucleus 40	Pronucleus 41	Pronucleus 42	Pronucleus 43	Pronucleus 44	Pronucleus 45	Pronucleus 46	Pronucleus 47	Pronucleus 48
	0	23.9088	22.9596	26.1655	26.0997	21.9599	21.0139	26.438	25.241	23.4374	22.7901	22.144	29.8281	25.1374	23.6762	21.8672	21.5439	24.0636	24.4429	33.0516	25.4457	21.0531	26.3527	23.03	27.3411	25.7263	23.0626	23.9023	20.9273	17.6275	24.5678	28.4849	21.8465	21.5076	21.2953	23.1982	21.3383	19.46	20.7753	22.5826	25.4142	21.0267	26.0277	22.0784	20.5022	22.2745	24.6849	25.4499	21.4719
	0.25	23.7429	24.766	23.4492	22.5827	20.2433	21.4936	25.0993	25.8512	22.1705	21.8213	21.859	25.3265	21.441	22.8517	23.1141	20.0986	21.7853	21.5903	25.8969	24.4569	20.671	21.2019	21.7221	26.5196	22.2345	23.6582	22.4765	19.214	17.2418	20.8357	21.5876	18.6855	20.1742	20.5309	23.8899	20.5062	19.2839	17.8937	21.701	25.9502	22.9714	25.6809	23.4894	20.108	20.0216	19.4262	23.5159	17.2698
	0.5	21.7769	22.5594	23.5062	22.5845	20.4694	20.0556	24.5781	25.228	20.3666	25.1203	22.497	26.6761	19.8206	24.3228	20.1856	21.9148	21.7963	20.2009	24.5682	22.5354	21.911	22.2675	20.5708	24.8262	22.7726	22.9284	22.9656	21.2618	16.5489	20.2866	21.2019	18.0789	20.8014	18.7758	21.9811	22.5696	21.8863	17.4264	21.0721	23.8453	21.3449	23.487	23.4766	17.8736	19.3922	21.1615	22.5986	18.1851
	0.75	21.9513	22.8745	23.2384	22.7112	22.3514	17.9831	23.1689	21.8394	20.7884	24.6169	22.0606	24.7302	21.7922	23.3281	19.9552	21.5199	21.1511	19.6512	22.8729	21.4254	22.399	21.2471	19.0627	23.8352	21.5724	21.8992	22.1076	20.4265	16.0669	18.6489	19.6793	17.3203	20.5081	18.2257	24.3029	21.9545	20.5757	16.2619	20.8967	20.7991	20.5394	20.7727	24.0411	17.9404	18.1651	20.2889	21.0666	17.3321
	1	22.8171	22.9724	22.3742	23.147	20.0676	17.2071	23.2664	21.7103	20.8257	26.3852	22.7244	23.4285	20.5371	22.545	20.2168	21.5681	18.9766	19.5732	20.3696	20.1999	22.195	22.1057	19.4234	23.1002	21.6072	21.6135	22.4286	21.4097	15.7983	19.0426	18.3631	16.6083	21.4535	17.8124	23.1497	21.5856	19.6223	17.3883	22.0052	21.229	19.6352	20.8212	23.2645	17.541	16.6066	17.0228	20.4228	15.853
	1.25	22.1383	21.9456	20.8215	21.7887	19.0731	16.1585	22.2209	19.5869	19.761	25.2714	21.437	22.488	19.7434	21.2008	19.8022	21.2319	19.0554	19.222	18.5898	20.3882	22.6632	21.1443	20.0911	23.4313	19.6531	21.2424	21.0674	21.2847	16.0316	20.9445	18.2771	17.0028	21.9047	17.8019	21.5097	21.0941	19.4231	17.6458	21.8326	20.3728	19.6815	19.8626	21.8455	18.0287	16.5347	17.0078	19.8602	16.0697
	1.5	19.8527	23.3414	20.3178	20.6561	20.4187	16.7379	21.3191	18.6923	18.2092	24.6444	19.8196	22.1075	18.0002	20.3182	18.0326	21.0596	19.7955	19.0247	19.1603	20.2882	21.4795	20.4474	20.1831	22.8493	20.2556	21.5289	20.7853	20.3524	15.5653	21.039	18.0921	17.3642	20.5101	17.3942	21.3793	19.9223	17.9666	17.7902	20.2427	19.3086	19.2618	19.4925	21.2527	16.0599	16.2534	16.1204	19.9832	15.6912
	1.75	22.0978	22.7599	20.9512	21.4419	20.0311	16.2037	19.6907	18.3736	18.1333	24.3447	18.8113	21.1705	17.8007	18.5523	18.7431	20.7327	19.2764	18.6985	18.9146	19.619	20.5038	19.5577	19.2912	21.7733	19.7876	20.6686	19.0825	19.8978	14.5027	21.6066	16.9318	17.9162	19.3334	17.8157	19.5423	19.3541	18.0169	17.1083	19.3417	19.4291	18.8244	19.2496	21.0517	15.4227	16.4317	15.0929	19.9441	16.7692
	2	20.6884	23.4497	20.2499	21.4727	19.2509	15.854	19.9659	18.4571	16.8739	24.0442	18.369	19.5411	17.4031	18.128	19.2348	20.8185	18.822	17.9973	19.1857	18.4457	20.5247	18.5834	19.3346	20.7155	19.3599	19.936	19.5181	19.4823	14.2207	21.6435	16.5388	17.5153	17.8032	18.3505	19.2386	18.8516	16.9346	16.5581	17.9731	18.113	18.9136	18.0035	20.8317	15.0265	15.1796	14.5199	20.0154	16.1407
	2.25	20.3947	23.4574	19.9071	21.5743	17.0289	15.7779	19.259	18.2275	16.0596	23.3533	17.3143	19.122	16.5433	17.9161	18.5558	20.3677	17.7265	17.4035	19.3057	18.9033	20.4459	18.1049	18.4216	20.1289	17.973	20.1168	19.0796	19.2356	13.1571	21.5594	16.5088	16.8712	17.2838	18.178	18.7467	18.179	16.8945	16.3604	17.3485	17.8876	17.8478	17.7018	20.2036	14.4691	14.7399	15.3292	19.6115	15.4816
	2.5	20.0564	22.4287	19.6699	21.5294	17.3916	14.5751	19.4897	17.9166	14.8933	23.3072	16.0308	18.5542	16.6466	17.2148	18.0279	20.3874	15.9605	17.1365	18.7153	19.8694	19.4632	17.8504	18.1129	20.7088	16.509	19.9158	18.0564	19.5161	12.5342	20.7947	16.94	16.9602	16.887	17.6012	19.2151	18.1128	16.8132	16.0484	16.3321	16.954	17.4233	17.0369	19.7565	12.9493	13.9428	15.7726	19.4725	14.6874
	2.75	20.2888	21.8405	17.9404	21.5604	16.9453	13.7358	18.9081	17.3341	14.4656	22.92	16.9675	18.2948	15.6046	15.8706	17.0902	20.0222	15.8124	15.8564	19.0547	18.1092	19.7699	17.4302	17.7403	20.1268	15.9282	19.9799	18.2535	19.4467	11.5147	19.3519	16.124	17.0897	17.0617	16.5457	18.219	18.1771	15.536	15.7096	14.9562	16.8123	17.2306	16.7914	19.995	13.2265	13.32	15.5844	18.224	14.5371
	3	20.5648	21.1522	17.0212	22.0757	16.7387	13.3941	18.6213	17.1314	13.6063	23.0136	15.8848	17.7299	14.983	15.2217	15.6596	19.8219	15.3741	15.0092	18.9111	18.4537	21.392	17.6428	17.3583	18.8041	16.9321	19.8089	18.2869	19.4146	10.4175	17.968	15.8385	16.5459	16.4274	15.6829	18.3209	18.2218	15.3866	14.3605	15.6029	15.761	16.426	16.0894	19.0655	12.1174	12.0281	14.7369	17.6593	13.9094
	3.25	20.0984	20.179	16.7912	21.164	16.4541	12.8952	18.1951	16.8403	12.1096	23.0479	15.6354	17.3518	14.2349	14.5406	15.6099	19.6474	15.2816	14.6289	18.9589	17.883	20.8028	17.426	17.2169	19.2655	16.0617	19.5116	17.2576	18.9561	10.3088	17.6939	15.3071	16.1332	15.616	15.5066	16.9642	16.7339	15.3417	14.6291	15.4879	15.2487	15.7689	15.1401	18.9219	11.0132	10.6182	13.2317	16.893	13.6158
	3.5	19.5577	19.5783	15.8652	20.0712	16.7315	12.0123	17.2836	16.4727	11.7929	22.6299	15.5916	16.4126	14.0205	13.7551	15.0589	19.1046	15.4185	13.5181	18.4653	18.2533	20.656	17.1964	16.7466	18.8605	15.3087	19.6082	16.7606	18.7659	9.43732	17.335	15.7819	15.4685	15.9317	14.7624	16.1093	16.5461	14.6283	14.1327	14.5557	14.2297	15.5694	14.219	18.0439	9.68223	10.1307	12.5159	16.105	13.0948
	3.75	18.514	18.7662	14.7425	19.8093	15.9756	11.5879	16.7243	16.3716	10.8252	21.6539	16.0419	16.6725	13.2841	12.5431	14.9888	18.815	15.3693	13.5123	18.1928	17.4315	21.0181	17.0874	16.3894	18.0678	14.6329	18.7649	16.4268	18.5891	9.43398	16.44	15.0804	14.9167	14.9658	14.5301	15.9142	16.0414	13.4299	13.8831	14.0071	13.8117	14.6535	13.4797	17.7092	9.4349	9.72421	12.189	15.4764	12.9306
	4	17.2349	17.7687	13.6912	18.7176	15.208	11.3541	16.4151	15.9442	10.4113	21.4966	15.6903	15.5674	12.9134	11.7793	14.0655	18.4273	14.7801	13.5941	17.6088	17.4458	20.8766	17.7519	16.3061	18.4432	14.6862	18.8048	15.7208	17.9458	9.31922	15.7311	14.7579	13.9611	14.4875	14.4993	14.9233	15.3203	12.4081	12.7999	13.6163	13.1872	14.2959	13.3566	16.8527	9.53388	8.72611	11.6953	14.4271	12.4287
	4.25	15.7162	17.5067	13.0755	17.7403	14.6937	10.4922	15.9399	15.4781	9.80717	19.7865	15.1402	14.5014	12.9522	11.5587	14.3176	18.0117	14.3747	13.5108	17.1855	16.4561	20.4402	16.9103	15.5778	17.33	14.3401	18.2253	14.6209	17.609	8.40412	15.389	14.1333	13.7685	14.1404	14.0952	14.2488	14.9253	11.9405	12.7188	13.2259	12.8157	13.7311	12.6805	16.4982	9.39045	8.99051	11.7232	13.7147	11.8351
	4.5	15.4383	16.5432	12.4628	16.3237	14.7831	9.42734	14.9849	14.8143	9.97836	18.3869	14.9063	13.7621	12.5173	11.6783	13.579	17.3205	14.3322	12.6205	16.3745	15.9499	20.5288	16.6289	15.1944	16.8759	13.6276	17.6299	14.8733	17.5504	8.92439	15.0101	13.9306	13.2468	13.6678	13.9358	13.1642	14.1286	11.9131	12.1587	13.0495	12.4034	13.0856	12.7436	16.2179	9.42449	8.95524	11.8326	12.6024	11.2568
	4.75	14.8555	16.3647	12.281	15.1423	14.5739	9.32011	14.9236	14.4517	9.54327	17.6658	14.2623	13.188	12.4311	11.3005	13.3622	16.8294	13.7009	11.9981	16.0882	15.7578	19.2741	16.2503	14.9483	16.723	13.955	17.0171	14.1468	16.9356	8.78475	14.7265	13.3819	13.1313	14.1025	13.2005	13.4419	13.6763	11.7395	11.8945	12.4845	12.3891	12.6365	12.5098	15.4669	9.90578	8.84334	11.9601	12.3439	11.1807
	5	14.97	16.1419	11.9061	13.9793	14.3843	9.244	14.8674	14.2945	9.25581	16.5151	13.2963	12.9476	12.0571	10.9913	13.1591	16.1333	13.4563	11.6401	15.1439	15.0856	19.2354	16.1936	14.4234	15.8749	13.2425	16.1391	13.4912	17.0707	9.00708	14.6211	13.6065	12.9458	13.1437	13.3201	12.3903	13.3649	11.2556	11.49	12.5804	12.7406	12.6013	12.6891	15.0478	9.58459	8.80161	10.8549	11.7871	10.0988
	5.25	14.8558	16.1888	11.3183	13.5371	13.6978	9.03911	14.0374	13.8539	9.26341	16.0701	12.9292	12.9488	12.1941	10.9293	13.0923	15.5081	13.3107	11.2335	14.7907	15.0132	18.2384	15.6176	13.569	15.4682	13.2065	15.8502	13.2371	16.4271	8.8166	14.3734	12.9706	12.5446	12.9341	12.4628	12.2288	12.6215	10.9602	10.7133	12.4643	12.1511	12.1953	11.9825	14.7988	9.66049	8.62915	10.9063	10.6029	10.0155
	5.5	14.4072	16.0181	10.8256	12.8882	13.3026	9.10731	13.318	13.4859	9.41071	15.7541	11.9177	12.3596	12.1622	10.6112	12.1835	15.1384	12.9057	10.7673	13.9986	14.6019	17.6991	14.7607	12.8527	15.1144	12.5982	15.7102	12.6346	16.2748	8.86366	14.3756	12.855	12.3882	12.5433	12.4692	11.887	12.3298	10.7741	10.3268	12.5104	11.9646	12.3189	11.7264	14.3831	9.66949	9.06118	11.1617	10.0254	9.91214
	5.75	14.1097	15.697	9.92776	12.2131	13.3302	8.65797	12.9218	13.077	8.76329	14.7625	11.9865	12.1185	11.888	10.1831	12.2223	15.1505	12.3539	9.97797	13.9797	14.7766	16.871	14.6588	12.0905	14.2008	12.674	15.6313	12.0852	15.9575	8.96527	14.1974	12.5627	12.8797	11.9329	12.7622	11.5575	12.1497	10.5458	9.97028	11.9896	11.7179	12.2146	11.7289	14.4551	9.93585	8.52955	10.5316	10.0826	9.52637
	6	13.6982	15.1332	9.68229	11.5404	13.3431	8.76485	12.2774	12.699	8.87325	14.4795	11.8419	11.7091	11.5249	10.1444	11.7545	15.1271	12.0482	10.1972	13.4695	14.1212	16.2325	13.8971	11.2897	13.5655	12.3859	15.1584	11.673	15.7653	9.09688	13.8496	12.8947	12.607	12.0192	12.4752	12.0651	11.6245	10.6674	10.1369	12.1186	11.483	12.312	11.6266	14.294	10.1404	8.67152	10.3575	10.3815	9.78137
	6.25	14.0335	14.8856	9.42633	10.7788	13.0724	8.82146	12.0537	12.239	8.9704	13.9448	11.5997	11.4167	11.2912	9.64089	12.0296	14.596	11.7139	9.58951	13.1956	13.3251	16.496	13.5146	11.1232	13.5588	11.8725	14.8762	11.5846	15.1196	9.34627	13.854	12.6265	12.5323	12.283	12.2899	11.138	11.6528	10.3282	9.69702	11.5456	11.5097	11.9091	11.6416	13.7807	9.62484	8.16462	10.4091	9.82617	9.23898
	6.5	13.9271	14.6554	8.97133	10.3498	12.9247	8.54183	11.773	11.4349	8.88452	13.4628	10.9588	11.236	10.9461	9.60549	11.5913	14.4348	11.4421	9.07616	13.4489	13.8615	15.7838	13.6021	11.0405	13.2739	11.5346	14.7954	10.9894	14.7927	9.59696	13.2751	12.1605	13.0584	11.7407	12.1614	10.7069	11.1194	10.0554	9.49419	11.5397	11.4896	11.9684	11.4495	13.9116	9.81409	8.18618	10.0367	9.72679	9.03726
	6.75	13.6068	14.309	9.18533	10.0297	12.6903	9.20877	11.6578	10.948	8.65001	13.0865	10.9263	11.2906	10.4737	9.27067	11.5803	14.3934	11.5196	9.28341	13.0761	13.8991	14.9358	13.4305	10.9666	12.6445	11.4073	14.3319	10.6331	14.6962	9.53359	12.806	11.6167	12.8635	11.695	11.9217	10.4265	11.0923	9.95585	9.49582	11.8159	11.0989	11.6375	11.0026	13.6439	9.44432	8.1552	9.83456	9.65862	9.01091
	7	13.514	14.0774	8.76711	9.83199	12.1972	8.7851	11.7699	11.2451	8.72425	12.9609	10.8839	10.9716	10.4273	9.21046	11.1266	14.2729	11.7168	9.32284	13.0167	13.4798	14.8365	13.5271	10.9886	12.7504	11.1042	14.4957	10.4037	13.85	10.0665	12.5864	11.4833	12.4754	11.2381	11.837	10.6441	10.8415	9.90011	9.30648	11.9782	11.0489	11.6702	10.9915	13.2717	9.34699	7.86313	9.66447	9.29902	8.93353
	7.25	13.3216	14.0562	8.45736	9.22962	12.0626	8.93257	11.7277	11.163	8.57841	12.7791	11.3993	11.0893	10.2167	9.13335	10.7563	14.2195	11.6195	9.07028	12.9392	13.5149	14.5699	12.6596	10.2498	12.8768	10.6027	13.9118	10.3699	13.9425	9.95044	11.9547	11.1625	12.5095	11.2734	11.5389	10.0821	10.7241	9.8888	8.87104	11.4093	10.6896	10.7464	10.5494	13.3246	9.57141	7.97423	9.19365	9.33015	9.07405
	7.5	13.3009	13.6317	8.53675	9.48349	11.9383	8.97266	11.9583	10.8794	8.31445	12.589	11.1088	10.6449	10.0604	9.26022	10.3879	13.8572	11.5502	9.22059	12.5736	13.4907	14.7203	12.5384	10.2751	12.9559	10.0415	13.895	10.3253	13.9459	10.1271	11.9688	11.0959	12.5123	11.1706	11.3803	9.77084	10.7554	9.96133	8.62774	11.5865	10.7722	10.6551	10.631	12.8189	9.27048	7.83287	8.67806	8.9729	9.03565
	7.75	13.0957	13.3318	8.62628	9.79939	11.7097	7.99001	12.208	10.5058	8.20846	12.1126	10.6228	10.4095	9.96603	9.32063	10.1723	13.5358	11.9325	9.60625	12.3199	13.2802	14.1861	12.5239	10.1852	12.3312	9.73629	13.4242	10.1967	13.4852	10.3179	11.8847	10.9637	12.321	10.8258	11.2863	9.88066	10.5749	10.0225	8.64794	10.965	10.7466	10.7721	10.6009	12.5474	9.27367	7.92785	8.56779	9.01502	8.68983
	8	12.6612	13.1731	8.69589	9.62519	11.3	8.11406	11.7663	10.5063	8.0857	12.0208	10.4522	10.4156	9.4902	9.3385	10.3181	13.1849	12.0751	8.94246	11.9634	13.0704	13.5098	11.8478	10.162	12.3184	9.72845	13.4578	9.9609	12.9776	10.3523	12.0182	10.612	11.8159	11.2762	10.9937	9.19443	10.5094	9.68882	8.2014	10.6436	10.0237	10.4414	10.0901	12.6235	9.18133	8.05308	7.83186	8.61302	8.44927
	8.25	12.8446	13.17	8.46992	9.58138	11.466	7.78325	11.4786	10.4733	8.45056	12.0879	10.1691	10.7242	9.15129	9.11271	10.2851	13.4381	12.1158	9.31727	11.883	12.5516	13.283	11.6943	9.79213	11.9254	9.52913	13.1757	9.46309	12.801	10.2684	11.9123	10.2043	12.0014	11.2942	11.5076	9.31578	10.0656	9.75956	8.17839	11.0678	9.95228	10.1867	9.84407	12.5279	9.33604	8.07783	7.96729	8.33898	8.56028
	8.5	12.3197	12.8462	8.64434	8.87266	11.3373	7.57729	11.7248	10.2315	8.49061	11.8578	10.1735	10.762	9.08965	8.97515	9.90277	13.115	11.8913	8.92817	11.9043	12.0314	13.0745	11.3972	9.96091	11.9892	9.42131	13.2693	9.90289	12.606	10.0728	11.5566	10.229	12.096	10.9497	11.1839	8.88807	10.0396	10.0229	7.95806	11.1295	9.463	10.015	9.43646	12.2042	9.18139	7.93797	7.77067	8.12244	8.54041
	8.75	12.3276	12.4418	8.41267	9.09065	11.0158			10.0346	8.23385	11.9938	9.86514	10.4637	8.65442	8.72973	9.87823	13.0152	11.7585	8.99018	11.8689	11.8221	13.2088	11.3523	9.76984	11.9497	9.22399	12.8928	9.74524	12.7471	9.84515	11.4417	10.2415	11.9357	11.0174	11.1283	9.03381	9.93834	9.74845	7.69085	10.9196	9.17968	9.84296	9.25369	12.0666	9.09381	7.64345	7.58512	7.96874	8.55161
	9	11.9434	12.1996	8.719	8.91605	11.0291			9.69544	7.89498	11.6417	9.75925	10.512	8.17887	8.96705		12.6966	11.3868	8.82922	11.7173	11.5739	12.6842	11.3782	10.1558	11.8091	9.08073	12.6713	9.49579	12.1115	9.79395	11.3112	10.1718	11.91	10.5092	11.1195	8.40916	9.74217	10.0336	7.71542	10.9628	9.25296	9.34557	9.22003	11.8656		7.1275	7.48698	7.16263	8.49015
	9.25	12.1608		8.52929	9.16046	10.7325			9.31962	7.60973	11.3582	9.75212					12.6429	11.4879	8.5432	11.5863	11.571	12.4279	11.0512	9.90593	11.2134	8.38974	12.3574	9.8015	11.6806	9.92353	11.2745	10.1715	11.5308	10.4314	10.8758	8.28921	9.67757	9.12771	7.77357	11.1453	9.3127	9.3036	9.32483	11.4735			7.41999		8.25317
	9.5	12.0082			8.98264	10.7141					11.5062	9.85058					12.2416	11.5958		11.5648	10.8191	11.8771	11.1602	9.84909	11.3536	8.15248	12.4129	9.64211	11.1682	9.75997	11.124	9.88461	11.2204	10.4099	10.5545	8.01721	9.43858	9.60382		11.0832	9.32097	8.78491	9.3404	11.2719
	9.75	11.7148									11.2416	9.8317						10.9642		11.6122	10.332	11.3681		9.52694	11.2602	8.07241	12.0684	10.0245		9.85079	11.3422	9.25187	10.9102	10.6923	10.5455	8.1041	9.32204	9.33571		11.0636			9.20044
	10	11.6257									10.8881	10.0942						11.1007		11.3257		10.9883		9.56704	11.1791	7.39715	11.854	10.0762		10.0846	11.0467	9.23407	10.8554	10.9362	10.2929		9.1226
[truncated: 7 more columns]

## Sheet: Figure 1c
Figure 1c
	Data set 1: Mean velocities (µm/min) of pronuclei at interval 0-0.5 h						Data set 2: Mean velocities (µm/min) of pronuclei at interval 0.5-1 h						Data set 3: Mean velocities (µm/min) of pronuclei at interval 1-2 h						Data set 4: Mean velocities (µm/min) of pronuclei at interval 2-4 h						Data set 5: Mean velocities (µm/min) of pronuclei at interval 4-6 h						Data set 6: Mean velocities (µm/min) of pronuclei at interval 6-8 h
		Male pronuclei	Female pronuclei					Male pronuclei	Female pronuclei					Male pronuclei	Female pronuclei					Male pronuclei	Female pronuclei					Male pronuclei	Female pronuclei					Male pronuclei	Female pronuclei
	Pronucleus 1	0.3868	0.07106				Pronucleus 1	0.1027	-0.03467				Pronucleus 1	0.02464	0.03548				Pronucleus 1	0.03721	0.02878				Pronucleus 1	0.02348	0.02947				Pronucleus 1	0.008897	0.008642
	Pronucleus 2	0.3479	0.01334				Pronucleus 2	0.08136	-0.01377				Pronucleus 2	0.02896	-0.007954				Pronucleus 2	0.04817	0.04734				Pronucleus 2	0.03169	0.02196				Pronucleus 2	0.014	0.01633
	Pronucleus 3	0.3535	0.08865				Pronucleus 3	0.08323	0.03773				Pronucleus 3	0.05002	0.03541				Pronucleus 3	0.01475	0.05466				Pronucleus 3	0.03373	0.03341				Pronucleus 3	0.01925	0.00822
	Pronucleus 4	0.3377	0.1172				Pronucleus 4	0.07371	-0.01875				Pronucleus 4	0.06938	0.02791				Pronucleus 4	0.02936	0.02296				Pronucleus 4	0.02962	0.05981				Pronucleus 4	0.01595	0.01596
	Pronucleus 5	0.3146	0.04968				Pronucleus 5	0.1259	0.01339				Pronucleus 5	0.02695	0.01361				Pronucleus 5	0.04884	0.03369				Pronucleus 5	0.0318	0.01554				Pronucleus 5	0.0144	0.01703
	Pronucleus 6	0.3	0.03194				Pronucleus 6	0.0796	0.09495				Pronucleus 6	0.055	0.02255				Pronucleus 6	0.05469	0.0375				Pronucleus 6	0.02299	0.02158				Pronucleus 6	0.01244	0.005423
	Pronucleus 7	0.3213	0.062				Pronucleus 7	0.1034	0.04372				Pronucleus 7	0.09096	0.05501				Pronucleus 7	0.01305	0.02959				Pronucleus 7	0.03965	0.03448				Pronucleus 7	0.009946	0.004259
	Pronucleus 8	0.3786	0.0004313				Pronucleus 8	0.1879	0.1173				Pronucleus 8	0.04681	0.05422				Pronucleus 8	0.05932	0.02094				Pronucleus 8	0.007106	0.02704				Pronucleus 8	0.001754	0.01827
	Pronucleus 9	0.385	0.1024				Pronucleus 9	0.1306	-0.01531				Pronucleus 9	0.07186	0.06586				Pronucleus 9	0.04218	0.05386				Pronucleus 9	0.01056	0.01282				Pronucleus 9	0.004307	0.006563
	Pronucleus 10	0.3408	-0.07768				Pronucleus 10	0.07881	-0.04216				Pronucleus 10	0.0435	0.03902				Pronucleus 10	0.0335	0.02123				Pronucleus 10	0.04663	0.05848				Pronucleus 10	0.02295	0.02049
	Pronucleus 11	0.3431	-0.01177				Pronucleus 11	0.1508	-0.007578				Pronucleus 11	0.09627	0.07259				Pronucleus 11	0.04021	0.02232				Pronucleus 11	0.01236	0.03207				Pronucleus 11	0.002712	0.01158
	Pronucleus 12	0.3249	0.1051				Pronucleus 12	0.1523	0.1083				Pronucleus 12	0.07517	0.06479				Pronucleus 12	0.02183	0.03311				Pronucleus 12	0.03175	0.03215				Pronucleus 12	0.004657	0.01078
	Pronucleus 13	0.3773	0.1772				Pronucleus 13	0.08144	-0.02388				Pronucleus 13	0.07199	0.05223				Pronucleus 13	0.05325	0.03741				Pronucleus 13	0.009316	0.01157				Pronucleus 13	0.0106	0.01696
	Pronucleus 14	0.4303	-0.02156				Pronucleus 14	0.08742	0.05926				Pronucleus 14	0.09336	0.07362				Pronucleus 14	0.03568	0.05291				Pronucleus 14	0.01475	0.01362				Pronucleus 14	0.01267	0.006716
	Pronucleus 15	0.3394	0.05605				Pronucleus 15	0.1291	-0.00104				Pronucleus 15	0.0688	0.01637				Pronucleus 15	0.06207	0.04308				Pronucleus 15	0.0101	0.01926				Pronucleus 15	0.009305	0.01197
	Pronucleus 16	0.3391	-0.01236				Pronucleus 16	0.1193	0.01155				Pronucleus 16	0.07627	0.01249				Pronucleus 16	0.03973	0.01993				Pronucleus 16	0.02324	0.0275				Pronucleus 16	0.02021	0.01619
	Pronucleus 17	0.3255	0.07558				Pronucleus 17	0.08811	0.09399				Pronucleus 17	0.03359	0.002577				Pronucleus 17	0.03639	0.03368				Pronucleus 17	0.02407	0.02277				Pronucleus 17	0.02745	-0.0002243
	Pronucleus 18	0.3568	0.1414				Pronucleus 18	0.09666	0.02092				Pronucleus 18	0.02237	0.02627				Pronucleus 18	0.02775	0.03669				Pronucleus 18	0.02572	0.02831				Pronucleus 18	0.017	0.01046
	Pronucleus 19	0.2976	0.2828				Pronucleus 19	0.1555	0.14				Pronucleus 19	0.1171	0.01973				Pronucleus 19	0.0218	0.01314				Pronucleus 19	0.0269	0.03449				Pronucleus 19	0.01542	0.01255
	Pronucleus 20	0.4075	0.09701				Pronucleus 20	0.07755	0.07785				Pronucleus 20	0.04204	0.02924				Pronucleus 20	0.01775	0.008333				Pronucleus 20	0.03184	0.0277				Pronucleus 20	0.01419	0.008757
	Pronucleus 21	0.3081	-0.0286				Pronucleus 21	0.07176	-0.009467				Pronucleus 21	0.06859	0.02784				Pronucleus 21	0.007394	-0.002933				Pronucleus 21	0.03381	0.0387				Pronucleus 21	0.01482	0.02269
	Pronucleus 22	0.4647	0.1362				Pronucleus 22	0.03818	0.005393				Pronucleus 22	0.1317	0.0587				Pronucleus 22	0.03195	0.006929				Pronucleus 22	0.01695	0.03212				Pronucleus 22	0.01291	0.01708
	Pronucleus 23	0.3827	0.08197				Pronucleus 23	0.01461	0.03825				Pronucleus 23	0.01116	0.001479				Pronucleus 23	0.04286	0.02524				Pronucleus 23	0.03486	0.0418				Pronucleus 23	0.01221	0.009398
	Pronucleus 24	0.3073	0.08383				Pronucleus 24	0.06016	0.05753				Pronucleus 24	0.06644	0.03975				Pronucleus 24	0.0228	0.01894				Pronucleus 24	0.03165	0.04065				Pronucleus 24	0.01535	0.01039
	Pronucleus 25	0.4032	0.09846				Pronucleus 25	0.09529	0.03885				Pronucleus 25	0.07667	0.03745				Pronucleus 25	0.05596	0.03895				Pronucleus 25	0.0004055	0.01917				Pronucleus 25	0.01221	0.02215
	Pronucleus 26	0.4031	0.004472				Pronucleus 26	0.06243	0.04383				Pronucleus 26	0.04853	0.02796				Pronucleus 26	0.00637	0.009426				Pronucleus 26	0.02822	0.03039				Pronucleus 26	0.0197	0.01417
	Pronucleus 27	0.3483	0.03122				Pronucleus 27	0.09253	0.0179				Pronucleus 27	0.04244	0.04851				Pronucleus 27	0.02505	0.03164				Pronucleus 27	0.03522	0.03373				Pronucleus 27	0.02009	0.01427
	Pronucleus 28	0.432	-0.01115				Pronucleus 28	0.08619	-0.004931				Pronucleus 28	0.03759	0.03212				Pronucleus 28	0.03336	0.0128				Pronucleus 28	0.02921	0.01817				Pronucleus 28	0.02024	0.02323
	Pronucleus 29	0.4892	0.03595				Pronucleus 29	0.1179	0.02502				Pronucleus 29	0.05755	0.02629				Pronucleus 29	0.04285	0.04085				Pronucleus 29	0.01429	0.001853				Pronucleus 29	0.008075	-0.01046
	Pronucleus 30	0.2567	0.1427				Pronucleus 30	0.278	0.04147				Pronucleus 30	0.02763	-0.04335				Pronucleus 30	0.04841	0.04927				Pronucleus 30	0.02929	0.01568				Pronucleus 30	0.01563	0.01526
	Pronucleus 31	0.4203	0.2428				Pronucleus 31	0.1094	0.09463				Pronucleus 31	0.04838	0.0304				Pronucleus 31	0.02469	0.01484				Pronucleus 31	0.0365	0.01553				Pronucleus 31	0.01381	0.01902
	Pronucleus 32	0.4188	0.1256				Pronucleus 32	0.06741	0.04902				Pronucleus 32	0.03283	-0.01512				Pronucleus 32	0.01854	0.02962				Pronucleus 32	0.02	0.01128				Pronucleus 32	0.009867	0.006593
	Pronucleus 33	0.3438	0.02354				Pronucleus 33	0.08162	-0.02173				Pronucleus 33	0.08548	0.06084				Pronucleus 33	0.05132	0.02763				Pronucleus 33	0.01848	0.02057				Pronucleus 33	0.009505	0.006191
	Pronucleus 34	0.4161	0.08398				Pronucleus 34	0.1083	0.03211				Pronucleus 34	0.04634	-0.008968				Pronucleus 34	0.04074	0.03209				Pronucleus 34	0.01906	0.01687				Pronucleus 34	0.01262	0.01235
	Pronucleus 35	0.4579	0.04057				Pronucleus 35	0.04766	-0.03895				Pronucleus 35	0.07325	0.06518				Pronucleus 35	0.03208	0.03596				Pronucleus 35	0.02624	0.02382				Pronucleus 35	0.00937	0.02392
	Pronucleus 36	0.3132	-0.04105				Pronucleus 36	0.1654	0.0328				Pronucleus 36	0.07972	0.04557				Pronucleus 36	0.02169	0.02943				Pronucleus 36	0.03394	0.0308				Pronucleus 36	0.007641	0.009292
	Pronucleus 37	0.3286	-0.08088				Pronucleus 37	0.1537	0.07547				Pronucleus 37	0.06048	0.04479				Pronucleus 37	0.06048	0.03772				Pronucleus 37	0.01102	0.01451				Pronucleus 37	0.008079	0.008155
	Pronucleus 38	0.372	0.1116				Pronucleus 38	0.09001	0.001269				Pronucleus 38	0.04015	0.01384				Pronucleus 38	0.02986	0.03132				Pronucleus 38	0.03192	0.02219				Pronucleus 38	0.01458	0.01613
	Pronucleus 39	0.4739	0.05035				Pronucleus 39	0.09844	-0.0311				Pronucleus 39	0.05994	0.0672				Pronucleus 39	0.05378	0.03631				Pronucleus 39	0.0204	0.01248				Pronucleus 39	0.004282	0.01229
	Pronucleus 40	0.3342	0.0523				Pronucleus 40	0.144	0.08721				Pronucleus 40	0.06784	0.05193				Pronucleus 40	0.05093	0.04105				Pronucleus 40	0.01216	0.0142				Pronucleus 40	0.009859	0.01216
	Pronucleus 41	0.3479	-0.01061				Pronucleus 41	0.03978	0.05699				Pronucleus 41	0.05027	0.01203				Pronucleus 41	0.03643	0.03848				Pronucleus 41	0.02144	0.01653				Pronucleus 41	0.01197	0.01559
	Pronucleus 42	0.3139	0.08469				Pronucleus 42	0.1551	0.08886				Pronucleus 42	0.07079	0.04696				Pronucleus 42	0.05094	0.03872				Pronucleus 42	0.01228	0.01442				Pronucleus 42	0.007274	0.0128
	Pronucleus 43	0.3825	-0.04661				Pronucleus 43	0.06481	0.007071				Pronucleus 43	0.00532	0.04055				Pronucleus 43	0.01948	0.03316				Pronucleus 43	0.0309	0.02132				Pronucleus 43	0.01729	0.01392
	Pronucleus 44	0.4187	0.08762				Pronucleus 44	0.1057	0.01109				Pronucleus 44	0.06892	0.04191				Pronucleus 44	0.04972	0.04577				Pronucleus 44	0.01885	-0.005054				Pronucleus 44	0.008746	0.007992
	Pronucleus 45	0.3841	0.09608				Pronucleus 45	0.1168	0.09285				Pronucleus 45	0.07938	0.02378				Pronucleus 45	0.02728	0.05378				Pronucleus 45	0.009651	0.0004549				Pronucleus 45	0.01126	0.005154
	Pronucleus 46	0.3914	0.1174				Pronucleus 46	0.1332	0.138				Pronucleus 46	0.0414	0.04171				Pronucleus 46	0.05021	0.02354				Pronucleus 46	0.008469	0.01115				Pronucleus 46	0.006202	0.02105
	Pronucleus 47	0.4363	0.09504				Pronucleus 47	0.1117	0.07253				Pronucleus 47	0.1096	0.00679				Pronucleus 47	0.02829	0.04657				Pronucleus 47	0.01848	0.03371				Pronucleus 47	0.009797	0.01474
	Pronucleus 48	0.4229	0.1096				Pronucleus 48	0.1175	0.07774				Pronucleus 48	0.07448	-0.004795				Pronucleus 48	0.03273	0.03093				Pronucleus 48	0.004791	0.02206				Pronucleus 48	0.01234	0.0111
	Pronucleus 49	0.3325	-0.07559				Pronucleus 49	0.1124	0.02306				Pronucleus 49	0.03875	0.06407				Pronucleus 49	0.04282	0.04747				Pronucleus 49	0.03475	0.03629				Pronucleus 49	0.01559	0.01083
	Pronucleus 50	0.4499	0.226				Pronucleus 50	0.05522	0.004337				Pronucleus 50	0.074	0.01794				Pronucleus 50	0.05818	0.03654				Pronucleus 50	0.01862	0.01951				Pronucleus 50	0.01189	0.01497
	Pronucleus 51	0.4563	0.09329				Pronucleus 51	0.1186	0.05185				Pronucleus 51	0.05619	0.02727				Pronucleus 51	0.04393	0.03452				Pronucleus 51	0.02953	0.02368				Pronucleus 51	0.004249	0.02118
	Pronucleus 52	0.4145	0.04337				Pronucleus 52	0.1039	0.03008				Pronucleus 52	0.05265	0.04108				Pronucleus 52	0.01805	0.02015				Pronucleus 52	0.02934	0.0233				Pronucleus 52	0.01499	0.01086
	Pronucleus 53	0.5532	0.05391				Pronucleus 53	0.1168	0.09462				Pronucleus 53	0.0666	0.03834				Pronucleus 53	0.03011	0.0406				Pronucleus 53	0.02878	0.01299				Pronucleus 53	0.009674	0.007939

## Sheet: Figure 2b
Figure 2b
	Data set: Distance to cell centre (µm) of female pronuclei at pronuclear formation
		DMSO	Nocodazole
	Pronucleus 1	29.8816	37.0251
	Pronucleus 2	24.1637	37.1056
	Pronucleus 3	29.4789	35.5142
	Pronucleus 4	23.3783	25.8233
	Pronucleus 5	26.1682	35.5084
	Pronucleus 6	20.3664	36.1152
	Pronucleus 7	18.1658	40.2694
	Pronucleus 8	20.7146	36.685
	Pronucleus 9	24.0937	37.0804
	Pronucleus 10	23.4065	26.5288
	Pronucleus 11	21.3466	36.9065
	Pronucleus 12	24.9094	19.7644
	Pronucleus 13	24.3874	38.7847
	Pronucleus 14	23.057	24.8546
	Pronucleus 15	28.0142	27.1744
	Pronucleus 16	23.5999	36.8246
	Pronucleus 17	26.1233	24.0493
	Pronucleus 18	21.8001	43.4917
	Pronucleus 19	20.9254	25.7811
	Pronucleus 20	21.0681	35.6806
	Pronucleus 21	21.3177	29.9822
	Pronucleus 22	19.6893	28.8576
	Pronucleus 23	18.2267	37.1182
	Pronucleus 24	21.2478	31.9653
	Pronucleus 25	22.0674	37.9592
	Pronucleus 26	23.2274	39.2532
	Pronucleus 27	21.8326	40.1059
	Pronucleus 28	23.5218	30.1342
	Pronucleus 29	19.8336	37.0255
	Pronucleus 30	20.2255	21.8883
	Pronucleus 31	25.2704	40.3965
	Pronucleus 32	23.8347	43.7974
	Pronucleus 33	23.6708	35.0452
	Pronucleus 34	22.525	36.831
	Pronucleus 35	18.7231	38.0267
	Pronucleus 36	27.7105	32.8304
	Pronucleus 37	24.1468	36.3379
	Pronucleus 38	19.4981	38.3228
	Pronucleus 39	23.6893	38.8678
	Pronucleus 40	34.1326	37.2168
	Pronucleus 41	31.4667	30.2637
	Pronucleus 42		35.8501

## Sheet: Figure 2c
Figure 2c
	Data set 1: Distance to cell centre (µm) of female pronuclei in DMSO
	Time (h)	Pronucleus 1	Pronucleus 2	Pronucleus 3	Pronucleus 4	Pronucleus 5	Pronucleus 6	Pronucleus 7	Pronucleus 8	Pronucleus 9	Pronucleus 10	Pronucleus 11	Pronucleus 12	Pronucleus 13	Pronucleus 14	Pronucleus 15	Pronucleus 16	Pronucleus 17	Pronucleus 18	Pronucleus 19	Pronucleus 20	Pronucleus 21	Pronucleus 22	Pronucleus 23	Pronucleus 24	Pronucleus 25	Pronucleus 26	Pronucleus 27	Pronucleus 28	Pronucleus 29	Pronucleus 30	Pronucleus 31	Pronucleus 32	Pronucleus 33	Pronucleus 34	Pronucleus 35	Pronucleus 36	Pronucleus 37	Pronucleus 38	Pronucleus 39	Pronucleus 40	Pronucleus 41			Mean	s.d.
	0	29.8816	24.1637	29.4789	23.3783	26.1682	20.3664	18.1658	20.7146	24.0937	23.4065	21.3466	24.9094	24.3874	23.057	28.0142	23.5999	26.1233	21.8001	20.9254	21.0681	21.3177	19.6893	18.2267	21.2478	22.0674	23.2274	21.8326	23.5218	19.8336	20.2255	25.2704	23.8347	23.6708	22.525	18.7231	27.7105	24.1468	19.4981	23.6893	34.1326	31.4667			23.4367	3.53406
	0.25	24.2494	20.9974	24.4845	20.8855	23.2808	20.0512	16.5964	17.3609	20.6871	22.3359	19.1676	20.8958	24.1641	21.8608	24.5409	18.2598	26.6384	20.6534	19.9223	19.2605	20.2102	17.8045	19.0288	19.3875	21.8588	22.774	21.875	22.9922	19.8989	17.6332	23.8469	20.5486	18.5139	21.5591	18.9236	26.365	22.5172	17.0852	23.0071	27.5223	26.0466			21.3583	2.75856
	0.5	22.1948	20.8877	22.3347	21.3083	21.7047	20.7268	16.9465	17.9348	19.6637	21.7487	18.1393	20.7629	25.522	22.1956	22.7285	20.1089	23.3522	20.3888	18.7283	18.8771	21.2876	17.5492	16.0908	20.0737	21.1726	21.4001	20.6338	22.7284	19.1584	17.9807	22.0292	20.8927	17.6756	21.7758	19.2273	23.6691	21.6645	16.6373	23.6317	23.2505	24.6939			20.719	2.2314
	0.75	21.9437	20.4989	20.0887	21.5503	21.5152	19.9743	16.9654	16.8148	19.1911	22.55	17.1035	23.0203	25.6557	22.1332	23.7143	20.3677	22.5277	22.7086	18.2403	18.3244	20.0304	16.9107	14.5399	21.3266	20.2574	20.3661	19.5323	23.2826	18.7777	18.6126	23.437	20.5557	15.6634	21.0009	18.9945	22.9292	20.7261	17.5551	25.4197	19.5643	24.546			20.4614	2.58899
	1	20.1605	19.3858	19.0751	20.3548	21.3053	18.5637	16.8453	16.06	16.7118	22.4505	18.3085	23.8769	24.9745	21.8867	21.6369	19.5056	22.0952	21.7037	17.6635	18.4172	18.8051	16.0858	13.2688	22.1658	19.9755	19.7544	17.7029	21.7733	20.0415	18.8685	22.455	21.4196	15.0221	20.6722	18.1107	23.0881	19.9144	17.9733	26.6016	18.7391	22.9022			19.9103	2.70228
	1.25	19.5095	18.7486	18.811	19.4529	20.8295	17.7699	15.7613	16.4352	17.3241	22.8818	16.4836	24.5333	23.6236	20.6748	21.5497	18.2892	21.5244	21.0434	17.4204	18.8714	19.6633	14.8004	12.6925	22.1939	18.6317	20.0958	17.5185	21.73	19.8188	18.6045	21.6473	20.7942	16.3996	20.0797	17.4588	22.1589	18.6919	19.9997	27.0363	18.1477	22.0262			19.5543	2.71529
	1.5	19.1787	18.1107	17.9902	19.9437	20.9138	17.0528	16.5194	16.5167	16.3373	21.2012	17.2926	24.459	23.163	19.8121	21.0042	18.291	19.8222	20.6099	17.5061	18.8782	18.9819	13.6548	13.4532	21.7658	16.9689	19.9755	16.2136	20.7052	18.4883	18.232	22.4047	22.0661	18.3441	19.2318	17.8344	21.8009	17.7362	20.2245	26.9063	18.505	20.6001			19.2365	2.62473
	1.75	19.9724	18.5106	17.2552	20.103	21.492	16.3183	16.0016	15.7335	15.2945	20.7521	16.2973	23.5629	21.6806	20.2224	20.8609	17.9615	18.9001	20.885	17.8976	18.4378	19.0798	14.3589	13.4911	21.0257	15.6733	19.6913	15.0688	19.5814	17.9239	17.5816	22.2556	22.3836	20.7428	19.7655	18.4905	20.516	16.1005	19.823	26.42	18.916	20.2866			18.9589	2.6562
	2	19.5244	18.3469	16.8561	20.701	21.4778	14.8873	15.6358	15.36	14.0055	19.0121	16.5694	23.0461	20.763	19.6361	21.6147	17.9655	17.192	20.4776	17.0886	16.7675	17.1883	14.0293	13.6082	19.3179	14.8558	18.6517	14.3641	18.1736	16.9946	16.1541	22.4512	22.9405	19.1373	19.7762	18.7688	20.5631	15.7687	19.0676	26.8532	19.6436	19.5795			18.4101	2.85683
	2.25	19.1679	16.9206	17.1405	21.1993	20.6963	14.4188	15.2869	15.7492	14.0758	18.1134	16.1031	23.6007	21.2318	18.7949	20.2987	17.7681	16.0778	20.3393	16.2854	16.0693	16.1855	13.3102	13.8043	17.8474	13.9621	18.0678	14.3042	17.3069	16.9397	14.8695	22.585	23.4032	19.1039	19.8164	17.1766	18.7337	14.7379	18.5239	27.1401	19.4716	20.3856			17.9759	3.04622
	2.5	19.1474	16.9328	16.4654	20.6716	19.7105	14.1414	14.234	16.1806	13.0455	16.9046	15.4178	23.6895	20.337	19.0815	20.5531	17.1442	14.8114	19.9898	15.4471	14.5519	16.1515	13.3336	14.0816	16.7367	14.2956	17.2796	13.3384	16.7494	16.6008	14.7351	21.7447	23.5549	18.95	20.0457	15.8559	19.5969	15.6015	18.6727	26.6577	20.1569	20.049			17.6255	3.131
	2.75	19.0325	16.5292	16.155	20.9136	18.6809	13.752	14.4848	15.867	12.0341	16.2811	15.3332	23.3506	19.689	18.7436	20.4019	17.2102	13.604	19.7038	15.8155	14.1122	14.7317	13.1175	13.842	15.6271	13.5585	16.475	12.2979	15.5454	16.5261	13.6342	21.9239	24.0931	19.5757	20.3836	15.9669	19.7341	16.0388	18.2324	26.0101	19.7421	20.1131			17.2894	3.31167
	3	18.5133	16.1409	15.8689	20.5658	17.5953	13.4016	13.8752	14.8329	11.2377	16.4764	15.107	23.3534	19.3363	18.1717	19.7726	16.2936	13.0588	19.1091	14.8666	14.0167	14.4592	12.9387	13.7215	14.32	12.8361	15.6628	11.6046	14.9058	16.2024	13.3209	21.8463	24.6377	19.6376	20.6386	15.9375	20.0537	16.3344	17.6618	25.559	19.4015	20.6165			16.9242	3.47691
	Data set 2: Distance to cell centre (µm) of female pronuclei in Nocodazole
	Time (h)	Pronucleus 1	Pronucleus 2	Pronucleus 3	Pronucleus 4	Pronucleus 5	Pronucleus 6	Pronucleus 7	Pronucleus 8	Pronucleus 9	Pronucleus 10	Pronucleus 11	Pronucleus 12	Pronucleus 13	Pronucleus 14	Pronucleus 15	Pronucleus 16	Pronucleus 17	Pronucleus 18	Pronucleus 19	Pronucleus 20	Pronucleus 21	Pronucleus 22	Pronucleus 23	Pronucleus 24	Pronucleus 25	Pronucleus 26	Pronucleus 27	Pronucleus 28	Pronucleus 29	Pronucleus 30	Pronucleus 31	Pronucleus 32	Pronucleus 33	Pronucleus 34	Pronucleus 35	Pronucleus 36	Pronucleus 37	Pronucleus 38	Pronucleus 39	Pronucleus 40	Pronucleus 41	Pronucleus 42		Mean	s.d.
	0	37.0251	37.1056	35.5142	25.8233	35.5084	36.1152	40.2694	36.685	37.0804	26.5288	36.9065	19.7644	38.7847	24.8546	27.1744	36.8246	24.0493	43.4917	25.7811	35.6806	29.9822	28.8576	37.1182	31.9653	37.9592	39.2532	40.1059	30.1342	37.0255	21.8883	40.3965	43.7974	35.0452	36.831	38.0267	32.8304	36.3379	38.3228	38.8678	37.2168	30.2637	35.8501		34.2629	5.80636
	0.25	28.7708	24.9759	28.197	22.222	27.838	31.5738	27.705	26.3071	30.8148	23.8469	32.486	20.2086	32.4748	22.8581	25.1614	32.9497	23.7976	37.1602	23.9332	21.562	23.8056	25.6189	27.6063	28.7421	31.2532	32.5164	35.4791	26.8502	23.9326	21.5352	35.8272	34.7979	31.9919	34.9718	35.109	28.7168	29.0383	33.9047	35.612	34.4991	24.7821	28.7084		28.8129	4.72754
	0.5	25.7747	22.1071	25.6466	21.8509	24.7233	27.2583	23.9791	23.9692	25.4254	23.9799	25.4426	21.817	25.3328	22.2095	22.9324	25.4693	21.9271	27.0581	22.8225	18.202	21.0395	24.927	23.6494	25.92	24.408	24.9769	25.3689	25.0886	20.7828	22.1135	25.7092	26.4659	24.086	28.7117	28.8355	23.1666	26.9494	27.6566	28.9628	27.6456	20.3202	20.4393		24.4083	2.5038
	0.75	24.8261	18.1973	24.4126	23.1842	22.5664	24.6836	21.8524	20.9889	23.7471	21.7617	22.2369	21.1073	23.3114	23.5232	21.1258	25.0967	23.5578	25.1809	22.3298	16.8331	19.834	24.6444	22.3791	26.2351	23.0773	21.8949	23.6152	24.5831	22.2057	22.523	21.5496	25.9676	23.1979	26.0862	26.5983	20.4212	24.986	25.0326	25.7996	26.3382	19.7781	17.9873		22.9823	2.34817
	1	23.7508	19.9532	22.8592	20.4364	22.3332	25.3295	21.6791	18.6795	22.8251	21.2185	20.5969	20.5761	21.5691	25.258	20.7737	21.4483	23.8197	24.1132	21.2036	15.6758	19.6459	22.3119	21.6717	24.3371	22.5455	21.7643	23.1107	25.3858	21.5108	21.8828	22.8023	24.5446	19.4525	23.1464	22.5586	18.3649	23.466	24.019	24.1467	22.147	19.3376	16.0083		21.8633	2.23655
	1.25	22.1146	18.7289	22.1548	19.1662	20.6545	23.6589	20.9179	17.0393	22.4999	22.0566	20.6122	20.0486	21.2967	25.3584	20.2948	22.5949	23.7116	22.626	20.9304	16.7782	18.932	22.0515	21.2223	23.8965	22.8338	19.6414	21.9698	24.3531	21.3612	19.811	22.5417	24.7831	18.775	23.0169	22.1576	18.9475	22.6611	21.9203	23.2918	21.7784	19.0273	15.218		21.2722	2.18667
	1.5	22.6845	17.8661	20.3322	17.8122	19.7601	23.7447	20.6552	16.7402	21.4754	22.4565	21.0705	19.8928	19.3439	25.7692	21.5047	22.3952	23.7495	21.025	20.7986	17.3468	18.8978	22.3048	21.2759	23.4871	21.5428	19.3085	21.6178	23.3816	20.984	18.9694	21.4046	24.8399	18.2384	21.9123	21.2298	18.2026	23.0839	19.8114	22.9717	20.9279	18.644	14.5995		20.8109	2.28699
	1.75	22.47	17.5443	20.1534	17.5021	18.2832	22.6251	21.1601	17.3642	21.6147	21.5333	19.8322	19.2302	19.4704	25.3185	22.2961	22.4744	22.9776	19.4783	20.6489	17.4241	18.518	21.7128	20.9922	24.3602	21.27	18.332	20.9342	23.2424	20.7818	19.0511	20.6332	24.0883	16.5459	21.8168	21.3059	17.0939	22.1468	18.9922	23.3012	20.8678	18.6143	13.4674		20.4159	2.40822
	2	22.0009	16.4956	19.453	17.5598	18.7856	22.3974	19.8252	15.3482	21.5061	20.5903	18.9141	18.3811	18.3348	25.1428	23.1016	22.8408	22.385	18.3589	20.1261	18.2477	18.5934	21.5577	19.9847	24.3516	20.503	18.0361	21.567	23.1494	19.8753	17.8923	19.7176	23.213	16.7339	22.0114	20.4913	16.7502	22.0343	19.0587	22.1516	20.7023	18.944	12.4755		19.9902	2.53899
	2.25	22.2857	16.2787	19.1664	17.2337	18.4524	22.251	19.2269	15.2363	20.9221	18.965	19.1085	17.5383	18.8206	25.3291	22.7218	21.5432	22.5884	17.1419	19.8879	20.225	18.1981	20.1769	20.1039	24.2758	18.8255	17.2367	21.4335	23.4973	20.4939	17.9691	19.5996	22.1409	15.6309	22.0817	18.8347	15.1485	21.363	18.5501	23.0796	19.6934	17.6493	11.8498		19.5894	2.71479
	2.5	22.3476	16.8701	18.9157	17.0851	17.1898	19.6463	18.6752	15.2556	21.4232	17.9237	20.0405	18.7058	18.6065	25.3457	22.9035	21.4311	21.7059	17.2245	19.3841	20.7942	18.5394	19.2171	19.3708	24.8311	18.6336	16.6408	21.8322	23.2282	19.0875	18.3478	18.7153	22.165	15.505	23.0212	17.8215	15.3776	21.6281	18.6453	23.1765	18.496	17.6842	12.3431		19.4234	2.72083
	2.75	22.2956	17.495	19.4478	17.6623	16.7424	20.8433	19.1961	14.6395	20.8603	17.7925	19.0662	18.384	17.6239	24.9127	22.8075	22.2409	21.4545	16.4063	19.4691	22.3346	18.0121	18.3042	18.3866	24.9089	19.0049	15.5839	21.4601	22.9224	18.381	18.2062	18.5723	21.4745	15.0088	22.9295	16.3853	16.484	21.2779	18.3254	23.4698	18.6636	19.126	12.8212		19.3186	2.77309
	3	22.3043	17.2476	18.9804	16.8972	16.8847	21.5837	18.8899	14.6887	21.0886	17.239	18.7591	18.4461	17.7102	24.499	22.6068	22.1538	20.6654	17.0018	18.5952	24.9229	18.3327	17.5601	18.9254	25.0316	18.5845	15.2319	20.75	22.1762	17.9984	17.2367	17.75	21.5895	14.8292	22.3313	16.0934	16.2475	20.9997	18.4177	24.1434	17.9578	20.3601	11.9425		19.1822	2.95628

## Sheet: Figure 2d
Figure 2d
	Data set 1: Mean velocities (µm/min) of female pronuclei at interval 0-0.5 h							Data set 2: Mean velocities (µm/min) of female pronuclei at interval 0.5-1 h							Data set 3: Mean velocities (µm/min) of female pronuclei at interval 1-2 h
		DMSO	Nocodazole						DMSO	Nocodazole						DMSO	Nocodazole
	Pronucleus 1	0.2562	0.375					Pronucleus 1	0.06781	0.06746					Pronucleus 1	0.0106	0.02917
	Pronucleus 2	0.1092	0.4999					Pronucleus 2	0.05006	0.0718					Pronucleus 2	0.01732	0.05763
	Pronucleus 3	0.2381	0.3289					Pronucleus 3	0.1087	0.09291					Pronucleus 3	0.03698	0.05677
	Pronucleus 4	0.069	0.3595					Pronucleus 4	0.03178	0.07967					Pronucleus 4	-0.00577	0.05913
	Pronucleus 5	0.1488	0.2952					Pronucleus 5	0.01331	0.06429					Pronucleus 5	-0.002875	0.04887
	Pronucleus 6	-0.01201	0.543					Pronucleus 6	0.0721	0.07667					Pronucleus 6	0.06127	0.0309
	Pronucleus 7	0.04065	0.4239					Pronucleus 7	0.003373	0.1763					Pronucleus 7	0.02016	0.05552
	Pronucleus 8	0.09266	0.3885					Pronucleus 8	0.06249	0.08667					Pronucleus 8	0.01167	0.02198
	Pronucleus 9	0.1477	0.3821					Pronucleus 9	0.0984	0.1615					Pronucleus 9	0.0451	0.02805
	Pronucleus 10	0.05526	0.4484					Pronucleus 10	-0.02339	0.1255					Pronucleus 10	0.05731	0.05391
	Pronucleus 11	0.1069	0.3785					Pronucleus 11	-0.005641	0.134					Pronucleus 11	0.02899	-0.02321
	Pronucleus 12	0.1382	0.5478					Pronucleus 12	-0.1038	0.09816					Pronucleus 12	0.01385	0.0959
	Pronucleus 13	-0.03782	0.5826					Pronucleus 13	0.01825	0.08421					Pronucleus 13	0.07019	-0.04287
	Pronucleus 14	0.02871	0.2981					Pronucleus 14	0.0103	0.04645					Pronucleus 14	0.03751	0.01754
	Pronucleus 15	0.1762	0.449					Pronucleus 15	0.03639	0.06592					Pronucleus 15	0.0003705	0.02812
	Pronucleus 16	0.1164	0.2015					Pronucleus 16	0.02011	0.05276					Pronucleus 16	0.02567	-0.0002423
	Pronucleus 17	0.09237	0.4517					Pronucleus 17	0.0419	0.06208					Pronucleus 17	0.08172	0.03404
	Pronucleus 18	0.04704	0.4759					Pronucleus 18	-0.04383	0.1071					Pronucleus 18	0.02043	0.06214
	Pronucleus 19	0.07324	0.4912					Pronucleus 19	0.03549	0.07527					Pronucleus 19	0.009582	0.02573
	Pronucleus 20	0.07303	0.1682					Pronucleus 20	0.01533	-0.009907					Pronucleus 20	0.0275	0.03727
	Pronucleus 21	0.001004	0.5414					Pronucleus 21	0.08275	-0.02427					Pronucleus 21	0.02695	0.02726
	Pronucleus 22	0.07134	0.4896					Pronucleus 22	0.04878	0.0969					Pronucleus 22	0.03428	0.05141
	Pronucleus 23	0.0712	0.5777					Pronucleus 23	0.09407	0.06404					Pronucleus 23	-0.005657	0.02219
	Pronucleus 24	0.03914	0.3653					Pronucleus 24	-0.06974	0.1544					Pronucleus 24	0.04747	0.04531
	Pronucleus 25	0.02983	0.2706					Pronucleus 25	0.0399	0.1855					Pronucleus 25	0.08533	0.01892
	Pronucleus 26	0.06091	0.3064					Pronucleus 26	0.05486	0.2092					Pronucleus 26	0.01838	0.03446
	Pronucleus 27	0.03996	0.3221					Pronucleus 27	0.09769	0.1601					Pronucleus 27	0.05565	0.02691
	Pronucleus 28	0.02644	0.3129					Pronucleus 28	0.03184	0.1161					Pronucleus 28	0.06	0.02386
	Pronucleus 29	0.02251	0.3555					Pronucleus 29	-0.02944	0.1213					Pronucleus 29	0.05078	0.08267
	Pronucleus 30	0.07483	0.3302					Pronucleus 30	-0.02959	0.1605					Pronucleus 30	0.04524	0.03325
	Pronucleus 31	0.108	0.319					Pronucleus 31	-0.01419	0.1833					Pronucleus 31	6.383e-05	0.02408
	Pronucleus 32	0.09806	0.3315					Pronucleus 32	-0.01756	0.03275					Pronucleus 32	-0.02535	0.006558
	Pronucleus 33	0.1998	0.5137					Pronucleus 33	0.08845	0.1477					Pronucleus 33	-0.06859	0.05888
	Pronucleus 34	0.02498	0.1324					Pronucleus 34	0.03679	0.04715					Pronucleus 34	0.01493	0.04794
	Pronucleus 35	-0.01681	0.08496					Pronucleus 35	0.03722	0.09205					Pronucleus 35	-0.01097	0.01047
	Pronucleus 36	0.1347	-0.06842					Pronucleus 36	0.01937	0.04136					Pronucleus 36	0.04208	0.03658
	Pronucleus 37	0.08274	0.08817					Pronucleus 37	0.05834	-0.1016					Pronucleus 37	0.0691	0.001921
	Pronucleus 38	0.09536	0.1414					Pronucleus 38	-0.04453	0.07196					Pronucleus 38	-0.01824	-0.0388
	Pronucleus 39	0.001923	0.07074					Pronucleus 39	-0.099	-0.06309					Pronucleus 39	-0.004193	0.02391
	Pronucleus 40	0.3627	0.09862					Pronucleus 40	0.1504	0.05396					Pronucleus 40	-0.01508	0.01796
	Pronucleus 41	0.2258	0.131					Pronucleus 41	0.05972	0.08717					Pronucleus 41	0.05538	0.01257
	Pronucleus 42		-0.007504					Pronucleus 42		0.007688					Pronucleus 42		0.06651

## Sheet: Figure 3b
Figure 3b
	Data set 1: Distance to cell centre (µm) of male pronuclei in wildtype Rab11a overexpressing zygotes
	Time (h)	Pronucleus 1	Pronucleus 2	Pronucleus 3	Pronucleus 4	Pronucleus 5	Pronucleus 6	Pronucleus 7	Pronucleus 8	Pronucleus 9	Pronucleus 10	Pronucleus 11	Pronucleus 12	Pronucleus 13	Pronucleus 14	Pronucleus 15	Pronucleus 16	Pronucleus 17	Pronucleus 18	Pronucleus 19	Pronucleus 20	Pronucleus 21	Pronucleus 22	Pronucleus 23	Pronucleus 24	Pronucleus 25	Pronucleus 26	Pronucleus 27	Pronucleus 28	Pronucleus 29	Pronucleus 30	Pronucleus 31	Pronucleus 32	Pronucleus 33	Pronucleus 34	Pronucleus 35	Pronucleus 36	Pronucleus 37	Pronucleus 38	Pronucleus 39	Pronucleus 40	Pronucleus 41	Pronucleus 42	Pronucleus 43	Pronucleus 44	Pronucleus 45	Pronucleus 46	Pronucleus 47
	0	37.2696	34.3112	40.2265	32.9749	36.6106	38.2104	36.6106	39.4663	33.1811	36.0732	36.5022	37.2266	36.8843	37.0602	34.0921	36.5411	38.2006	36.7629	35.5508	38.3524	39.9721	37.1152	37.2426	35.9089	37.818	35.243	39.3211	37.7959	40.4878	37.1632	33.2319	38.6115	36.7721	32.9877	33.8253	36.4294	35.6882	37.3734	37.3168	38.2772	36.6165	33.9221	38.7817	38.7841	33.7732	36.1694	36.032
	0.25	32.6827	27.3777	31.358	25.9411	26.1125	32.3726	27.3804	36.4958	23.8513	31.0332	27.0091	31.7347	33.8511	30.7575	25.5909	27.3928	35.2527	25.8741	28.9855	34.7252	29.0278	34.4488	31.4936	31.5999	27.727	29.1863	24.9813	31.4553	33.4178	28.5053	24.1038	29.5889	26.9075	24.2842	24.9014	26.6298	34.3406	30.5313	26.9053	27.5361	27.1396	27.9497	27.1035	26.8696	23.2695	30.7885	25.675
	0.5	23.9282	24.3843	27.0814	22.4649	24.2384	25.7588	23.3227	26.8326	20.6987	22.1332	20.9831	23.4883	26.9287	29.2582	22.326	25.9712	24.0599	20.3191	25.1653	25.9309	24.5437	31.3446	25.6533	23.2658	25.0957	23.5587	22.4349	26.4762	26.0601	24.0228	23.6552	23.2785	25.4446	23.229	22.4527	22.2262	26.2079	28.0032	24.766	24.9037	24.7906	26.3206	23.0258	25.6745	21.8488	27.3634	24.2199
	0.75	23.4139	24.3448	24.3687	21.6038	22.8102	23.0874	22.2873	26.4851	19.7638	22.4433	19.1494	24.4702	24.9324	27.6698	22.346	24.839	23.9441	18.5603	24.1145	24.2118	22.9635	22.6517	24.2912	22.3459	23.4494	22.0964	22.7368	24.8044	21.9235	21.3614	22.1339	22.1869	24.8655	22.698	21.8473	21.34	22.5456	27.055	22.1715	21.9027	21.7867	25.0804	22.9376	22.2177	18.6712	26.2982	22.1914
	1	23.4979	23.4895	23.9842	19.3877	23.2987	22.392	22.256	25.9985	19.9424	20.1967	17.5299	21.3434	22.6265	26.0211	22.2488	25.8817	22.8803	18.7048	24.0739	22.8795	22.8577	22.0319	22.7878	20.9773	21.859	21.6282	20.5218	23.5008	21.9087	19.521	22.0214	20.5509	23.6441	21.387	21.1555	19.4097	19.5375	24.4723	19.8289	20.4081	19.9608	23.6854	21.9725	20.7217	16.8487	26.1211	22.4849
	1.25	22.5478	22.5597	22.3212	17.5328	21.6628	21.3605	21.3131	26.1174	18.4002	19.571	16.5753	18.822	22.5504	23.0958	18.5465	24.9135	21.0296	16.6119	23.9037	22.943	22.6873	21.7862	22.1145	20.5743	21.4103	20.6434	19.6717	22.112	19.502	18.2794	21.1933	19.8687	22.6029	20.7245	19.8157	18.8058	17.479	23.5166	18.2336	19.6996	18.1583	22.6534	21.5577	20.5876	14.934	25.4036	20.7872
	1.5	20.8739	21.7368	21.3168	16.9971	21.3497	19.9543	20.4718	25.7953	17.0968	18.3907	15.5547	15.7521	21.6315	22.203	17.2557	23.2142	19.2334	16.7924	22.7921	20.678	21.9098	21.167	21.2728	20.0614	19.4741	19.6939	19.2094	21.7958	17.1118	17.5292	19.6315	18.2858	21.5308	19.7904	18.5847	18.4184	16.6508	21.9338	17.1707	18.1181	17.0363	21.3539	20.2103	18.6705	13.3218	25.2728	20.7693
	1.75	20.4334	20.0532	21.1989	16.3244	19.5648	18.78	19.8336	24.7668	15.2827	16.9208	14.2477	14.7306	20.7165	21.0563	15.9212	22.9688	19.7829	16.6868	22.7128	21.0742	22.0544	20.3292	20.1902	19.3404	18.1119	19.3116	17.0196	20.8707	13.6228	16.5626	17.7026	17.5601	20.7426	19.02	18.2965	17.7472	16.1822	20.7233	15.5584	17.5444	15.8331	19.8263	19.292	17.827	12.3221	24.817	20.4646
	2	18.2306	19.4722	19.5119	14.2519	18.1977	17.7012	19.5869	22.6115	13.361	16.6971	14.3097	14.6229	20.0347	19.4464	14.808	22.0141	18.6076	16.416	22.2818	19.954	21.4508	19.8439	18.9563	18.5328	16.4485	18.0616	16.1731	20.6277	13.1178	16.5329	16.9145	16.4309	19.6537	18.156	16.3235	16.463	15.979	20.0712	15.2862	16.4118	15.0696	19.6177	18.4745	17.3305	11.1235	23.6938	18.6942
	2.25	17.2552	19.1695	19.6632	14.2323	16.7169	16.329	18.5886	20.2215	11.557	15.2442	13.31	12.741	18.7002	19.3571	14.9673	20.3597	17.9268	16.5415	22.2929	19.379	19.2471	18.7115	18.3668	17.2184	15.4289	17.89	15.8657	19.28	12.7427	15.6633	15.488	15.9566	18.799	17.2192	15.5326	16.5192	15.4208	19.3724	14.19	16.4946	14.2636	18.6041	16.7729	16.316	9.66992	21.8728	17.9104
	2.5	15.3954	19.4314	19.3138	13.5854	15.982	14.7191	18.4899	19.1723	10.6861	13.8822	11.9349	12.0601	17.0533	17.7997	12.6632	18.89	19.2041	15.5472	22.4252	17.6526	17.9251	17.1797	17.0124	15.9287	13.6723	16.3301	16.2168	19.1016	12.723	14.617	14.4011	15.6083	17.8461	15.6019	14.1451	15.5331	14.6085	18.4265	13.1257	15.9829	13.0717	17.4726	15.3296	14.7152	9.85604	19.5388	17.1079
	2.75	15.4537	18.4986	18.8371	13.7429	15.3839	13.4247	17.7693	18.4483	10.2927	13.1321	11.71	11.6014	15.5531	16.4203	11.9316	16.9267	16.6278	13.2595	21.0947	16.5226	16.4263	15.9713	15.6202	14.477	12.2534	15.2974	14.9724	18.778	11.129	14.1793	13.9604	15.1916	16.764	14.1747	13.493	14.563	14.2397	17.4058	12.5372	14.5592	12.3315	17.7035	14.4517	14.3995	9.17792	17.7956	16.492
	3	15.245	17.7029	19.1475	13.3088	14.4887	12.8763	16.6041	18.0948	10.4598	12.1597	10.8983	11.3362	15.1651	15.3607	10.8748	15.93	14.217	12.2936	20.8939	13.8274	15.2038	14.7201	15.1673	13.7728	11.2622	14.8908	14.8202	18.7183	11.0411	13.2431	13.0741	14.3829	15.998	12.903	12.4788	14.2593	14.0221	15.7757	12.3016	12.7602	12.0835	16.6002	13.0167	12.8328	9.13404	16.0638	15.4378
	3.25	14.1697	17.0773	17.5167	12.6592	15.2688	12.2549	15.7852	16.849	9.1533	10.4898	10.8811	10.0859	15.366	15.1729	8.42425	14.7261	13.6371	10.3044	19.6675	13.0264	13.8119	13.1694	13.4449	13.6878	10.0268	12.9434	13.6811	17.7984	9.98087	11.9765	12.6223	14.0733	15.1315	11.9985	11.1003	13.7435	12.6581	14.5745	11.4101	12.7874	11.3253	16.7303	13.1058	12.5172	8.16726	14.9097	14.8966
	3.5	14.8627	17.064	17.0504	12.1765	14.7447	12.1549	14.9848	16.2067	8.75701	9.97345	10.0383	9.67184	15.4442	13.724	8.68096	13.5747	12.3906	11.3429	18.4049	11.7094	13.9544	11.8065	12.6541	12.3501	9.85757	12.7286	13.594	17.1287	9.51679	11.3644	12.2711	13.3192	14.4163	10.5596	10.3526	12.9068	12.4822	14.1242	11.0342	11.246	10.7491	16.0981	12.6761	11.8185	7.91261	13.9232	13.8072
	3.75	13.6347	16.4997	17.4867	12.3131	14.205	11.0134	13.5741	14.7219	9.28493	9.81033	9.31915	9.33939	15.5485	13.0572	8.57324	14.05	11.5533	10.9389	17.2239	11.4373	12.7585	10.427	12.5622	12.2101	9.13303	12.4388	13.4878	16.6679	10.2747	11.1603	12.1017	12.7995	13.7246	10.3991	10.1761	12.385	12.115	13.2815	10.964	10.0319	10.7093	15.6557	12.3019	12.2408	7.02951	13.2711	13.3549
	4	12.462	16.1478	17.9868	11.9943	13.728	10.1381	12.0835	13.9605	9.27243	8.95915	9.49621	8.8601	15.3568	12.4437	7.57139	14.0508	10.5743	11.69	16.143	10.7184	13.5369	9.37895	12.7266	11.4972	8.67756	11.2072	11.8252	15.4542	10.7269	10.7264	12.0377	12.2552	13.6382	10.8978	10.094	11.9609	11.7929	12.7114	10.8723	9.56918	10.9681	14.6364	12.4647	12.2901	6.61086	12.5629	12.7625
	4.25	11.5732	15.6695	16.1868	11.4377	14.2891	10.1541	12.2174	13.5225	8.81003	7.68902	8.73704	8.05982	14.8839	11.9878	7.58066	13.9125	10.6575	12.1349	15.3553	10.0282	13.3098	8.7782	12.6778	11.2188	7.41725	11.0801	10.9103	14.4349	12.2025	10.5773	12.0598	11.4421	12.9666	10.5542	9.12489	11.5237	11.9213	13.5199	10.4987	8.76803	10.7316	14.3081	12.1322	11.8442	6.33878	11.9198	12.1448
	4.5	10.4251	14.5133	16.5429	11.0638	13.8881	10.0235	10.7236	12.5265	9.09819	8.64955	8.11175	8.74955	14.1881	11.2837	7.9916	13.5796	9.26968	12.0395	14.9575	9.49869	11.5739	8.3397	12.0724	10.8756	7.76041	10.5416	10.9118	14.0849	11.9629	9.54867	12.011	11.1071	12.6023	10.3936	9.48004	11.1585	10.5604	13.7215	10.6131	8.16663	10.3744	13.7631	12.1108	11.563	5.95255	11.3941	12.378
	4.75	10.8386	13.7974	16.881	9.37394	14.3065	10.0011	10.0175	12.4235	8.62129	8.84462	8.04726	8.58533	13.5732	11.1924	8.17823	13.3826	9.17532	12.4934	14.6533	10.0647	11.1282	8.36302	11.7603	10.5097	7.40851	10.2858	10.4378	13.9995	12.1211	9.30302	12.0153	11.3844	12.2203	10.3296	9.99674	11.2484	9.71193	12.9474	10.3661	7.93073	10.2989	13.373	12.4637	11.9222	6.47446	11.7806	11.7989
	5	9.74135	13.4186	16.6355	8.82077	15.0622	10.9615	9.59828	12.028	8.94535	9.19012	7.81275	8.21073	12.5064	10.5548	8.66173	13.8762	9.60405	11.6087	13.8652	9.44884	9.63533	8.46556	11.5508	10.6023	7.45058	9.83305	10.2773	13.08	12.3686	8.8938	12.0013	10.9704	11.6698	10.0352	9.74382	10.7202	9.39202	12.8714	10.2517	7.85511	10.2026	13.2269	11.6333	11.8353	6.76618	11.4504	11.5222
	5.25	9.17325	12.8815	17.2435	8.39632	15.1381	10.2173	9.77423	11.483	8.8229	8.78244	7.87344	8.76344	11.7369	10.7165	8.25441	13.4389	9.3189	11.476	12.2685	8.82499	9.79388	8.49078	10.8653	9.99212	7.55638	10.2836	10.0411	12.3111	12.5283	8.50654	12.0303	10.9796	11.1978	10.0592	9.48082	10.237	8.9433	12.9868	9.87532	8.55429	9.97922	12.8603	10.7637	10.8185	6.39182	11.2446	11.6204
	5.5	9.45021	12.0322	17.1211	8.27962	14.6625	10.5825	10.1185	11.5761	8.73626	9.01709	7.79251	9.26967	11.2385	10.8185	7.86573	13.1124	8.93421	11.2294	12.1499	8.78345	8.65766	8.48803	10.816	9.38739	7.89441	10.2678	9.95753	12.4823	12.346	8.98141	11.7795	10.6361	11.3015	10.0451	9.84092	10.729	8.37723	12.3436	10.0848	8.59923	9.96589	13.0589	10.8501	11.0788	6.5969	10.8142	11.8787
	5.75	9.8997	11.6134	17.6748	7.87102	14.3563	10.1643	10.3474	11.2667	8.80739	8.69092	7.26502	9.33379	10.7015	10.1819	8.13982	13.0789	9.46675	11.0061	12.4229	9.00751	8.63842	8.79609	10.7674	9.50481	7.89227	10.0254	10.4187	11.8791	12.1203	8.82606	11.3	10.031	11.2544	10.0263	9.71844	10.7164	8.30124	12.6863	10.1722	8.8823	10.2358	12.631	10.7586	11.2164	6.04389	10.5771	11.5321
	6	9.21093	11.1067	16.9911	7.60369	14.0721	10.3875	10.8563	11.6821	8.90878	8.46836	7.03632	9.91056	9.59217	10.3218	8.04452	13.6201	8.23059	11.0434	13.1042	8.64691	8.36577	8.53092	10.4445	9.31651	7.64305	9.4033	9.86351	10.4286	12.5045	8.99161	11.3839	10.1283	11.0281	10.0597	9.97565	9.97943	8.54548	12.6492	9.95383	8.95045	9.84984	12.1535	10.6445	10.9492	6.68164	10.5056	11.0299
	Data set 2: Distance to cell centre (µm) of male pronuclei in dominant-negative Rab11aS25N overexpressing zygotes
	Time (h)	Pronucleus 1	Pronucleus 2	Pronucleus 3	Pronucleus 4	Pronucleus 5	Pronucleus 6	Pronucleus 7	Pronucleus 8	Pronucleus 9	Pronucleus 10	Pronucleus 11	Pronucleus 12	Pronucleus 13	Pronucleus 14	Pronucleus 15	Pronucleus 16	Pronucleus 17	Pronucleus 18	Pronucleus 19	Pronucleus 20	Pronucleus 21	Pronucleus 22	Pronucleus 23	Pronucleus 24	Pronucleus 25	Pronucleus 26	Pronucleus 27	Pronucleus 28	Pronucleus 29	Pronucleus 30	Pronucleus 31	Pronucleus 32	Pronucleus 33	Pronucleus 34	Pronucleus 35	Pronucleus 36	Pronucleus 37	Pronucleus 38	Pronucleus 39	Pronucleus 40	Pronucleus 41	Pronucleus 42	Pronucleus 43	Pronucleus 44	Pronucleus 45	Pronucleus 46	Pronucleus 47	Pronucleus 48
	0	34.6389	33.8013	32.9038	31.575	30.9655	37.2821	36.6769	34.9296	33.6782	36.1256	34.9865	36.5136	33.9105	36.5309	35.1721	34.6587	34.3654	35.9712	34.3067	36.0938	34.5277	34.4416	31.2604	35.6413	33.5314	38.7187	35.425	33.5998	37.0079	38.2163	35.0364	34.5718	35.7004	35.0448	34.0756	34.7089	34.7369	39.4688	30.6695	35.1055	36.9208	36.7849	34.4668	34.2026	34.2379	33.4102	33.1052	36.2611
	0.25	31.6453	30.8078	31.9707	29.9155	30.1605	35.7871	32.7616	31.5502	32.0483	32.6008	33.0592	33.6541	32.7248	33.695	33.6472	32.6719	31.3438	34.1039	31.7388	31.3845	32.622	32.7636	29.9971	33.1182	32.1643	33.9758	31.3741	32.5181	34.2833	33.3104	32.3967	32.7606	31.243	35.1752	31.0295	33.5052	32.1863	33.8284	29.6314	31.7706	33.1298	33.5924	31.5231	31.7209	31.6714	31.1462	29.3134	33.9037
	0.5	30.1408	29.4498	29.2703	28.5239	28.2575	31.5598	30.1614	30.227	30.016	28.6438	30.9747	32.1787	31.2483	29.7715	30.973	31.3226	29.7181	30.9258	28.3214	29.4148	31.1927	30.5942	27.8242	28.7254	29.7327	30.7174	28.6971	30.854	30.4523	31.1985	29.5845	30.1054	28.5916	32.4898	29.5488	31.2372	31.058	31.69	28.7033	29.3412	30.2294	32.3023	29.8825	30.3949	31.0576	29.9328	24.1322	31.3259
	0.75	28.5542	28.4073	28.335	27.3121	27.3855	30.9758	27.8205	29.4472	29.8937	26.1201	28.5797	30.1937	30.1027	27.9188	29.5288	29.6773	28.9753	29.2316	27.1562	28.3685	30.0414	29.59	25.8172	27.7321	27.9764	29.0926	25.2044	28.1423	28.3096	29.8927	27.8358	28.2548	27.4066	30.5368	28.6587	27.6862	29.4159	30.6862	27.058	27.6786	26.9635	31.2711	28.7577	29.3122	29.6086	27.8952	20.8443	30.4123
	1	27.338	27.236	27.1347	26.7049	26.8143	28.8506	26.2019	27.7788	27.7607	23.4645	27.4479	29.6841	28.1539	25.4513	28.166	28.9454	28.2936	28.5391	26.7084	27.4495	28.5982	28.8508	24.5031	25.7329	27.9635	27.3181	24.8538	26.893	28.1336	29.3982	26.7088	26.5099	26.0262	29.0529	28.2252	26.3867	28.6153	29.7484	26.191	26.9162	25.1846	30.5013	27.5728	28.4108	28.5046	26.1439	19.8363	28.9857
	1.25	26.8653	26.0395	26.6149	26.0474	26.3621	28.9244	26.3047	27.0355	26.6902	22.7557	26.7272	29.0568	26.4621	23.2312	27.6645	27.9626	27.2166	27.7281	25.6483	25.7767	27.8131	28.3062	23.9327	24.9671	25.5715	25.9157	24.1969	25.1986	26.4343	29.0298	25.702	25.6534	25.3784	28.1643	28.0093	25.269	28.0179	28.9233	25.7859	25.691	23.9261	29.7839	26.8214	27.5901	27.7943	25.468	19.6542	28.1747
	1.5	26.2203	25.3314	25.9788	25.7157	25.9457	27.9674	25.0667	26.1222	26.0233	21.9817	25.6779	28.2937	25.3273	20.2918	26.9644	26.9795	26.5323	26.6493	23.9458	25.0313	27.0526	27.768	23.4092	24.0979	24.7691	24.7129	23.6791	24.2626	25.6483	28.5644	24.753	24.7871	24.5639	26.8284	27.3688	23.3856	27.1859	27.9901	25.3186	24.6008	22.857	29.109	25.8606	27.0712	27.1524	24.7703	17.8194	27.0684
	1.75	25.6421	24.9247	25.5511	25.3537	25.6341	27.3443	23.9628	25.2028	25.4623	21.3841	24.8054	27.6387	22.7412	18.2172	26.3464	25.9971	25.3975	25.9194	22.2531	23.9625	26.5361	27.2636	22.8271	22.6325	24.2698	24.0825	22.0131	24.1384	24.6454	27.9005	23.8536	23.883	23.7501	26.0369	27.0439	21.3781	25.9812	26.908	24.7976	23.7141	21.6917	28.5936	24.8175	26.4507	26.6722	23.7849	16.1207	26.1117
	2	25.0946	24.4282	25.1067	24.8778	25.0505	26.5658	23.0109	24.2675	24.9278	20.8516	23.7265	26.9353	21.0957	17.2491	25.6103	24.8661	24.1307	25.3068	20.408	22.8123	25.8923	26.7485	22.475	21.3091	23.6103	23.1637	20.4127	23.0575	23.6975	27.5419	22.9447	23.1515	22.7168	25.3447	26.4459	19.3011	24.7123	25.7003	24.2879	22.5521	20.6696	27.8739	23.8745	25.6439	25.9125	22.4712	15.8846	24.67
	2.25	24.6785	23.7182	24.715	24.7287	24.8501	25.7768	22.5499	23.2215	24.4935	20.3841	22.7462	26.2794	19.8073	15.3366	24.9699	24.1382	23.5524	24.4857	18.8442	21.462	25.2956	26.2356	21.7341	19.823	23.0651	22.3497	19.9633	22.6348	22.7551	26.8859	22.0534	22.5345	21.2081	24.6856	25.6391	18.008	22.7573	24.3972	23.5237	21.1274	19.5494	27.2867	22.9083	24.9722	25.0215	21.4371	14.6321	23.074
	2.5	24.199	23.2012	24.3456	24.3396	22.6018	24.4994	21.2619	21.7121	24.3913	19.6621	21.6661	25.3461	18.5009	14.0498	24.0237	23.0932	22.3131	23.2046	17.7747	20.826	24.6294	25.5739	21.0168	18.7945	22.3694	20.9702	18.5686	21.8679	21.778	26.2472	21.1528	21.5596	19.837	23.6931	24.9183	16.8004	21.2359	23.1989	23.0762	19.7862	18.3255	26.5966	21.95	23.857	24.2002	20.228	13.6238	21.8923
	2.75	23.2958	22.529	24.139	24.0243	21.7948	23.6461	20.2697	20.9243	23.8407	19.1154	20.8438	24.5301	17.3625	13.1732	23.0841	22.2996	21.3081	22.7747	17.1167	19.4292	23.7762	25.1387	20.0537	17.5956	21.6774	20.9003	18.3794	21.0455	20.9667	25.8616	20.1316	20.4669	18.5554	22.6928	24.1489	15.8017	19.8867	21.913	22.4049	18.4537	17.3039	26.0283	21.3319	22.8849	22.9186	19.003	13.1957	20.9004
	3	22.7312	21.3701	23.8412	23.9371	21.1022	22.651	19.5821	19.8219	23.5892	18.3124	19.7898	23.382	16.3653	12.6964	22.263	21.5537	20.2972	21.8414	16.407	18.2352	22.8064	24.3905	19.1941	17.2997	20.4742	20.3712	17.1472	19.9657	19.9461	25.4405	19.6341	19.7383	17.7741	21.7542	23.2333	14.697	18.9724	21.1921	21.8064	17.9201	16.2892	25.5984	20.4377	21.7476	21.6553	18.5421	12.6952	19.995
	3.25	21.9362	20.2193	23.6405	23.7042	20.6154	21.6854	18.692	19.2091	23.1353	17.6628	19.2333	22.5279	16.0786	12.2806	21.3845	20.9711	19.6459	21.1778	16.0962	18.0858	21.9565	23.7605	18.4771	16.5706	19.4437	19.2578	16.8046	19.0872	19.3848	25.0526	18.846	18.9564	16.8843	20.9489	21.9657	13.8405	17.7671	20.1916	21.3946	16.8887	15.545	24.8608	19.7307	20.5965	20.4549	17.7614	12.3722	19.3953
	3.5	21.1789	19.2553	23.3188	23.4063	20.0585	20.6641	17.8053	18.354	22.7334	16.709	18.787	21.5054	15.4631	11.8949	20.5864	20.5499	19.2157	20.3783	15.7255	17.4281	20.9729	23.0541	17.855	15.8624	18.3989	18.5343	16.4005	18.4566	18.5927	24.3687	17.9026	18.3257	16.139	19.7796	21.0329	13.1265	17.129	19.0615	20.6484	16.2112	14.1873	24.2326	19.1118	19.3991	19.2143	17.2616	11.8782	18.7283
	3.75	20.1283	18.3117	22.9718	23.4685	19.0582	19.98	17.0745	17.8369	22.541	15.8642	17.7215	20.6996	15.1163	11.6423	19.6401	20.2869	18.4452	19.8953	15.3827	17.0867	20.2445	22.8003	17.3035	15.478	17.9406	17.6721	15.7691	17.8465	17.8108	23.8802	17.4908	17.8646	15.5115	18.8559	20.1726	12.4751	16.2871	18.5493	20.0755	15.986	13.3199	23.3324	18.4046	18.2818	17.9797	16.6673	10.8871	17.8556
	4	19.3196	17.236	22.7692	23.1243	17.9406	19.5201	15.8333	16.6465	22.4711	14.857	17.0822	20.0603	14.6452	11.3106	19.11	20.3685	18.3843	19.4385	15.2983	16.5002	19.4194	22.4861	16.6995	15.0115	17.1077	16.9244	14.9645	17.2549	17.1484	23.122	16.7374	17.087	14.6952	17.6689	19.2339	12.1424	15.7104	17.6325	19.4282	15.2048	13.0762	23.0743	17.9683	17.7263	17.1771	16.4388	11.1342	17.4927
	4.25	18.2453	16.4069	22.4399	22.8883	17.2606	19.03	14.6075	16.3162	22.3698	14.1569	16.1475	19.4098	14.2243	11.1272	18.5113	20.682	18.615	18.8068	14.9944	16.0155	18.7434	22.1293	16.2956	14.9107	16.5862	15.958	14.8714	16.679	16.7462	22.464	16.3367	16.2221	14.0801	17.03	18.8212	11.7465	14.8692	16.6838	18.777	14.8007	12.753	22.3238	17.6149	16.8713	16.8358	16.1235	10.9545	17.0808
	4.5	17.2496	15.7932	22.0677	22.6017	16.4899	18.8322	12.9082	15.9956	22.5598	12.9613	15.6356	19.0395	14.1378	11.0754	18.0661	21.3025	18.7982	18.3666	14.7913	15.7933	17.9413	21.8737	15.6719	14.5811	15.8801	15.1612	13.3135	16.0452	16.2427	21.9193	15.4922	15.8728	13.6585	16.1099	17.7823	11.472	14.6197	16.0656	18.4534	14.6674	12.0728	21.8091	17.0799	16.1942	16.3917	15.8201	10.3888	16.5895
	4.75	16.3014	15.4239	21.667	22.3096	16.0072	18.2945	11.9503	15.1367	22.7376	12.6429	15.2814	18.418	13.7458	10.8254	17.6571	21.8167	19.0071	17.9457	14.2613	15.4315	17.5483	21.6254	15.1451	14.3147	15.4095	14.5323	13.1645	15.8358	15.6534	21.1589	14.9884	15.2572	13.3749	15.3218	17.7858	11.1703	14.1188	15.9433	18.1443	14.1427	11.3802	20.9454	16.5386	15.8343	15.9625	15.2802	10.3282	15.782
	5	15.2869	14.8193	21.0006	22.1719	15.5081	18.0616	10.0746	14.7093	22.6485	11.8261	14.5378	18.0937	13.6243	10.6783	16.9862	22.4027	18.883	17.7475	14.2649	14.8905	16.7662	21.1807	14.5494	13.9166	15.1549	13.8823	11.77	15.5753	15.1411	20.368	14.6943	14.7634	12.7547	14.9076	17.1522	10.9623	13.91	15.2533	17.9326	13.6776	11.3633	20.0327	16.1845	15.5968	15.7314	15.3775	9.90742	15.6428
	5.25	14.5629	14.5078	20.4997	22.0102	15.3628	17.6944	9.17886	14.625	22.7058	11.7184	14.2573	17.6305	13.457	10.4526	16.5356	22.829	18.7855	17.7044	14.4413	14.4894	15.876	20.7036	14.1643	13.7946	14.4873	13.1167	11.2429	15.0636	14.6311	19.4615	14.103	14.4522	12.2418	14.0013	16.7799	10.8161	12.6392	14.9146	17.9862	13.544	10.8208	19.4639	15.7045	15.6052	15.7195	14.9341	9.33167	15.0344
	5.5	13.7514	14.275	19.9115	21.7385	15.266	17.4086	7.73635	14.1443	22.8009	11.4427	13.6593	17.3961	13.5432	10.3745	16.0367	23.1034	18.4503	17.4898	14.3913	14.4315	15.4829	20.4154	13.6236	13.4626	14.3186	12.0966	10.7176	14.6518	14.5921	19.0914	13.8344	14.4064	12.1122	13.6021	16.4616	10.7227	13.2919	14.8718	17.7971	13.1351	10.5386	19.2146	15.3525	15.0226	15.2193	14.7784	9.85389	14.8911
	5.75	13.0775	14.1101	19.4806	21.2712	15.0314	17.3355	6.29299	13.4053	22.8255	11.2134	13.3259	16.8834	13.3505	10.7736	15.602	23.3174	18.293	17.2931	14.0238	14.0037	15.077	20.1523	13.283	13.0606	14.0733	11.6824	10.2733	14.3491	13.8169	18.6332	13.4005	13.8417	11.7362	13.1773	15.7912	10.5031	12.6656	14.8416	17.751	12.7658	10.269	18.6837	14.8312	14.9692	14.9053	14.6174	9.37574	14.6231
	6	12.329	13.8294	18.9795	20.9637	14.7083	17.1718	6.5014	13.126	23.0732	11.6223	12.6579	16.3577	13.4318	10.3093	15.5544	23.453	17.9571	17.2096	13.3806	13.6725	14.632	19.6326	12.7901	12.9232	13.6822	11.1612	9.61015	14.4366	13.3756	18.0392	13.1669	13.5699	11.4038	12.8734	15.4808	10.5133	12.665	14.8502	18.036	12.5899	9.90861	18.6752	14.7837	14.818	14.584	14.2769	9.15514	14.3112
[truncated: 3 more columns]

## Sheet: Figure 3c
Figure 3c
	Data set 1: Distance to cell centre (µm) of female pronuclei in wildtype Rab11a overexpressing zygotes
	Time (h)	Pronucleus 1	Pronucleus 2	Pronucleus 3	Pronucleus 4	Pronucleus 5	Pronucleus 6	Pronucleus 7	Pronucleus 8	Pronucleus 9	Pronucleus 10	Pronucleus 11	Pronucleus 12	Pronucleus 13	Pronucleus 14	Pronucleus 15	Pronucleus 16	Pronucleus 17	Pronucleus 18	Pronucleus 19	Pronucleus 20	Pronucleus 21	Pronucleus 22	Pronucleus 23	Pronucleus 24	Pronucleus 25	Pronucleus 26	Pronucleus 27	Pronucleus 28	Pronucleus 29	Pronucleus 30	Pronucleus 31	Pronucleus 32	Pronucleus 33	Pronucleus 34	Pronucleus 35	Pronucleus 36	Pronucleus 37	Pronucleus 38	Pronucleus 39	Pronucleus 40	Pronucleus 41	Pronucleus 42	Pronucleus 43	Pronucleus 44	Pronucleus 45	Pronucleus 46	Pronucleus 47
	0	24.3153	16.9549	21.6638	24.3514	19.9502	23.8912	27.1528	19.6724	19.6158	24.1975	23.1189	23.0597	23.5971	24.8014	23.9302	25.1071	23.4265	23.7196	25.3541	24.8227	22.1443	21.109	30.8584	24.7375	23.9689	19.4605	28.6244	27.3893	24.0163	23.3374	21.8785	20.0982	22.0143	24.5761	19.507	30.5074	26.2669	23.2957	25.4215	22.9832	23.1408	24.0831	18.7279	26.0414	24.5975	28.8695	24.0474
	0.25	20.459	16.1878	19.0377	22.9975	16.9391	23.1583	25.7145	17.3331	17.7627	21.8476	21.7934	24.356	19.8377	22.9802	21.8845	21.6296	20.0713	20.9286	24.227	22.5736	22.2289	18.6605	23.8354	22.6147	23.6085	18.9228	24.9851	23.7155	25.8858	21.1887	17.7347	18.5988	19.5604	20.6319	18.97	22.9977	25.6076	21.1525	23.9117	20.6785	24.9176	23.0262	18.58	23.2313	22.7689	25.2733	19.7245
	0.5	19.9687	16.3724	22.4664	19.4127	12.2504	23.2649	24.462	16.2354	18.2926	22.5401	22.239	22.9893	22.4589	23.5628	18.262	19.9306	22.6772	19.0448	21.6211	23.9462	22.3529	17.2298	24.1952	21.8707	22.4709	19.7253	19.3264	20.6521	21.5782	18.7103	17.5529	19.2316	19.0097	19.33	18.3585	21.8362	23.9959	22.5455	23.7701	18.8862	23.2495	21.8899	18.2384	21.179	21.9303	24.7546	19.1038
	0.75	21.7266	17.2807	20.306	17.6766	14.5282	22.8344	23.7308	14.387	13.6537	23.2862	21.0035	24.792	17.3814	23.4737	15.0558	20.1005	24.7333	17.0793	23.2996	23.1627	23.2062	16.799	23.2648	21.2372	20.4493	19.884	19.2861	19.7228	22.1379	18.2185	16.0988	21.1178	16.5296	19.9491	19.2992	19.9406	22.6739	20.9554	21.4168	19.0752	23.1497	20.7756	16.4102	20.3696	22.7826	24.6832	17.5438
	1	22.2728	19.0511	21.1899	18.9606	13.7595	24.8093	23.5103	13.3447	15.8889	23.3205	19.2162	24.7828	15.5387	24.0433	13.916	19.7799	23.5542	16.4786	22.3188	23.5708	24.3243	17.5098	23.2645	22.6398	20.9354	18.9802	18.9356	19.3157	21.5412	17.7024	16.6373	20.1752	16.0528	17.333	17.053	17.0328	21.583	20.7737	20.9377	19.3779	21.087	20.6189	16.0626	19.4353	22.6751	25.2618	15.7295
	1.25	23.1028	20.7116	20.545	18.6076	15.9849	23.3494	23.2518	14.2458	15.2843	21.7668	17.6461	22.914	19.1291	22.0281	16.958	21.1246	22.8183	16.8659	23.3917	22.0703	23.7507	17.9271	22.1896	23.0949	19.2653	19.9159	19.6709	19.7157	21.438	16.3774	16.6	19.5914	15.8846	17.1416	16.369	14.0303	20.0205	19.6329	18.6323	19.4561	20.3632	19.3705	15.3974	18.5128	21.9532	24.494	15.6616
	1.5	21.6222	19.5296	21.1045	19.3093	16.8901	21.0185	23.525	14.4382	15.5398	21.0972	15.7826	22.4258	18.252	22.8446	16.5234	20.6358	22.5117	17.7964	22.4017	21.1175	24.2868	17.9676	20.9924	22.7112	17.9138	18.9907	19.1448	19.8254	21.0523	16.3394	16.9853	17.3978	14.7367	15.9281	16.0258	12.3708	19.0425	20.2889	17.8145	20.2958	18.6035	19.0115	14.855	17.7069	21.7342	23.5851	15.3184
	1.75	21.5822	19.434	19.3505	18.9119	17.5747	19.7204	23.2002	14.5209	16.0014	19.5437	15.8255	20.1439	17.9021	21.5296	16.8144	19.6065	20.1273	16.7811	20.2972	20.4464	24.0835	17.3004	20.0039	22.0471	16.781	18.0063	17.9071	19.4324	20.5646	15.6454	16.5601	17.3884	13.8259	16.3954	15.8969	11.9645	18.5749	20.2252	16.5027	19.5557	17.5997	18.4955	14.3787	16.3457	20.5791	21.4976	14.8148
	2	20.8553	18.0712	18.7741	18.1302	15.9052	18.1266	22.4364	13.5084	15.683	17.7995	16.3238	19.4665	15.7836	20.239	18.2826	19.2908	19.9067	15.904	20.5995	20.1248	23.9052	15.9136	18.772	21.5864	15.4791	17.1391	18.2755	18.7726	20.356	14.9246	15.4473	17.8099	14.0287	15.4085	16.4667	11.7116	17.28	19.6753	16.5119	19.4536	16.2672	17.8286	13.3358	15.5441	19.7313	20.7597	15.638
	2.25	18.8252	17.8834	18.5726	16.3253	14.4798	16.7934	21.8493	13.3933	14.8472	17.7501	15.4102	18.3684	16.3489	20.436	17.7217	17.5124	20.0173	17.6283	20.1584	18.7719	23.8733	15.823	18.5749	20.4768	14.9738	15.3685	17.1341	19.6254	20.218	13.28	14.8077	17.7538	13.0344	14.8986	15.1968	10.2594	16.7302	19.2207	15.4074	19.0442	16.2602	17.2671	12.2323	13.7608	19.6262	20.3089	15.4419
	2.5	19.5798	17.968	18.1018	16.7949	15.0973	16.4029	20.5	12.2991	14.4645	17.0305	14.2181	17.7234	16.3998	20.2449	17.917	15.3271	18.008	17.35	18.7225	17.9055	22.5118	14.7712	18.1438	19.7604	15.0669	13.9589	16.6458	19.1672	18.2829	12.6974	13.2319	17.758	12.8018	14.0616	14.5473	9.7021	15.752	18.2495	15.4943	17.7304	15.4962	15.5948	10.7599	13.7026	19.5066	18.9494	16.1815
	2.75	19.3014	17.7986	18.0013	17.1011	15.0298	16.7353	19.0892	12.1916	12.791	16.3992	13.4611	17.9348	16.3442	19.6393	16.8575	14.9642	15.3763	17.7641	19.4258	17.8597	23.5244	13.5707	17.7205	19.3439	15.3232	12.8007	16.7905	19.0233	16.4792	12.3705	12.3766	18.0657	11.2425	13.112	13.7832	9.22897	15.4233	17.3711	14.4577	17.3838	15.0092	15.5149	10.2503	12.2167	19.2708	17.334	15.7887
	3	17.6118	16.9361	17.6869	15.9566	15.5365	16.0411	18.2439	11.8893	12.4051	15.8978	13.3426	16.5489	16.1843	18.762	16.1765	12.7765	13.9076	16.2434	19.0995	17.1383	23.6417	12.2678	16.3238	18.0167	14.5649	11.6815	16.9381	17.9989	16.4626	11.5165	11.5437	17.5441	10.9069	12.6258	13.4039	8.70936	15.107	17.0401	14.0689	16.3691	14.465	14.4441	9.89565	11.6473	18.6053	16.0455	15.4393
	3.25	18.1706	16.8596	16.7258	15.7621	16.6118	15.5938	17.6453	11.6727	11.9568	15.8288	12.1922	16.8224	16.305	18.3128	15.0406	12.0794	13.433	16.5469	17.748	16.5283	24.3138	11.5058	15.5244	16.8737	14.9753	11.366	16.1285	17.9184	13.7755	11.7974	11.281	17.6518	9.79536	12.2416	13.0753	7.39996	14.2885	16.6851	13.125	15.2428	13.7923	14.164	9.39637	10.619	17.8362	15.3033	15.2333
	3.5	17.7216	16.2378	17.124	15.5963	16.0757	15.6611	16.2775	11.6616	11.5079	14.852	12.2175	15.5439	15.9504	16.7033	14.8877	11.2153	12.2995	15.9055	16.8652	15.869	24.0839	10.161	14.8738	16.4318	14.3665	9.93642	15.7462	17.2304	11.8097	11.0294	10.6519	17.8124	9.80495	11.2859	13.1214	7.66069	14.4064	16.0847	12.6713	13.8153	13.209	13.8835	8.36725	9.94016	16.8167	14.869	14.5615
	3.75	16.5569	15.0812	16.1231	15.5183	17.1164	14.2654	15.9659	11.0957	11.8121	14.0368	12.5901	14.684	14.8375	16.5605	13.0951	10.3522	11.4857	15.2843	15.8772	14.0258	23.4333	9.50318	13.9886	15.1634	14.7941	9.03187	13.818	16.8553	10.2007	10.7951	10.1989	17.522	9.42226	11.4765	12.2412	7.48903	14.5698	15.4735	12.0712	13.7801	12.622	13.5006	9.07051	9.65746	16.7969	14.2913	14.4164
	4	16.5458	14.5109	15.7054	15.481	17.0809	14.6595	14.7709	10.9798	11.9508	13.2464	12.7715	13.6588	13.4214	15.827	11.8923	9.37142	11.9038	12.2129	15.1843	13.3855	23.3459	9.38908	13.5252	15.4179	13.7612	9.15749	13.5809	16.0241	9.6132	9.97509	9.68726	17.7832	9.09483	11.0182	12.3037	7.49941	14.2826	13.8902	11.6038	13.0938	12.3842	11.5258	7.99732	9.48937	16.0469	13.6758	13.9959
	4.25	16.8041	14.7774	16.4193	15.1784	15.7	12.7842	14.424	10.5864	11.3962	12.1788	12.2054	13.3079	13.6667	15.0366	12.7872	8.34142	10.5921	12.5255	13.7625	12.6199	22.5296	9.23094	12.5131	14.6563	13.703	8.56833	12.8215	15.0969	9.4396	10.1302	9.04663	16.7446	8.31647	11.0388	13.0434	7.89161	13.8505	12.6646	11.2527	12.8804	11.566	11.7511	7.91651	9.8719	15.6854	13.0514	14.0778
	4.5	16.9937	14.6264	15.64	15.7369	16.5438	13.6513	13.9576	11.5859	12.1393	12.1669	11.7384	12.6685	13.1137	13.696	12.9277	8.4121	11.4187	12.1434	13.494	12.4622	22.0778	9.52109	12.2655	13.9658	13.3637	8.18447	12.3674	15.2311	10.0535	10.6137	8.61664	15.6778	8.01205	11.1354	12.8465	8.27061	13.5072	11.9811	10.7726	13.0029	10.9903	11.3113	7.88976	9.14761	15.4474	12.1568	14.1251
	4.75	15.6539	14.3063	15.8739	15.3338	17.0098	13.6294	13.3933	10.7431	12.0807	10.5014	11.9096	12.1843	12.3247	13.269	12.7006	7.89388	11.619	11.2818	12.3581	11.213	21.0767	9.43622	11.8028	13.7261	13.9002	8.146	11.6845	14.1612	9.32869	10.7003	8.373	15.1085	7.94945	10.4589	12.5946	9.05231	13.7813	11.5054	10.9075	12.6793	10.8214	11.3022	7.90742	9.24068	14.8539	11.8111	13.6147
	5	15.8596	14.2657	15.3299	15.2853	18.1055	12.8491	13.7572	10.4624	12.5752	10.8083	11.8162	12.418	11.8081	12.2134	12.3496	7.1183	11.8764	10.4847	11.0121	10.9035	20.4325	8.94562	11.0946	13.5234	14.153	8.90534	11.0302	14.2746	9.44163	10.6169	8.07476	15.2733	8.10826	10.7589	12.0304	9.56557	13.0945	11.8186	10.4822	12.5645	10.7009	11.0159	7.80637	9.38823	14.3957	10.7554	14.2553
	5.25	14.5943	13.2193	15.3492	14.3333	17.0023	12.1821	13.0545	10.9631	12.4975	10.6205	12.1089	11.8765	11.4361	12.1335	12.2697	5.92234	11.4345	10.402	10.777	10.9028	20.6138	9.49195	9.92027	13.3435	12.7367	7.98627	11.1546	13.7046	8.8352	11.1409	7.72733	14.4961	7.8748	10.619	12.4233	9.4619	12.7789	10.4947	10.6913	11.5121	10.5174	11.0038	7.58865	9.56554	14.3511	10.4468	14.3337
	5.5	14.6856	13.1992	16.0797	14.3361	18.0246	11.0664	12.9858	10.7058	12.7239	9.81252	11.7799	11.562	11.4241	11.231	11.8151	6.71719	11.4138	10.3756	9.59163	11.1068	20.6686	9.54683	10.4116	13.0412	11.9981	8.2121	11.496	13.9801	8.71766	11.313	7.89216	13.7793	8.14879	10.3832	12.254	9.05175	12.7309	10.7564	10.3672	10.827	10.7944	11.5183	7.54534	9.14606	13.9458	10.9423	14.3345
	5.75	14.6103	12.4327	16.7293	13.9017	17.655	10.9171	12.7482	11.0446	12.5448	10.5263	12.4104	11.1951	11.4734	10.8968	11.5677	7.25784	11.7212	10.2109	9.24963	11.1567	20.0771	9.61156	9.79459	12.3786	11.9381	7.9828	11.2076	13.472	9.27612	11.1302	7.85663	13.2717	7.81238	9.869	11.7119	9.30223	12.5575	10.3473	10.2069	11.5209	10.2544	11.178	7.5062	9.13676	13.958	10.7766	14.1823
	6	14.3389	11.8138	15.7477	12.9537	17.9589	10.5786	13.439	11.0924	12.5849	10.5511	12.6495	10.7921	11.5656	11.4297	11.1408	6.93551	12.5579	10.0392	8.98895	11.1041	19.0756	9.84253	9.86847	12.7838	12.2529	8.16536	10.7555	13.0065	8.97525	11.1017	7.77119	12.1642	8.32188	9.53166	11.7958	9.4702	12.7753	10.3559	9.83465	10.569	10.4114	10.6862	7.37324	9.23006	13.393	10.5457	14.4309
	Data set 2: Distance to cell centre (µm) of female pronuclei in dominant-negative Rab11aS25N overexpressing zygotes
	Time (h)	Pronucleus 1	Pronucleus 2	Pronucleus 3	Pronucleus 4	Pronucleus 5	Pronucleus 6	Pronucleus 7	Pronucleus 8	Pronucleus 9	Pronucleus 10	Pronucleus 11	Pronucleus 12	Pronucleus 13	Pronucleus 14	Pronucleus 15	Pronucleus 16	Pronucleus 17	Pronucleus 18	Pronucleus 19	Pronucleus 20	Pronucleus 21	Pronucleus 22	Pronucleus 23	Pronucleus 24	Pronucleus 25	Pronucleus 26	Pronucleus 27	Pronucleus 28	Pronucleus 29	Pronucleus 30	Pronucleus 31	Pronucleus 32	Pronucleus 33	Pronucleus 34	Pronucleus 35	Pronucleus 36	Pronucleus 37	Pronucleus 38	Pronucleus 39	Pronucleus 40	Pronucleus 41	Pronucleus 42	Pronucleus 43	Pronucleus 44	Pronucleus 45	Pronucleus 46	Pronucleus 47	Pronucleus 48
	0	21.694	20.9765	21.9666	21.0788	20.4495	21.6446	24.0223	22.8293	19.8021	23.2018	27.4168	21.6713	26.9844	28.8397	23.8853	21.756	21.1246	25.9793	26.1273	24.4104	20.4938	20.7156	23.5723	20.7055	21.5913	22.1449	23.7935	21.4225	24.791	22.395	21.9279	22.2105	22.9716	23.9181	25.8291	28.6707	21.6798	24.6202	27.3635	24.6597	26.4479	25.8633	20.4973	25.4722	22.0759	24.8049	32.2888	29.6474
	0.25	22.2048	21.0156	21.326	19.235	19.2149	19.627	20.6975	21.4152	20.9481	22.9318	27.8724	21.883	25.2951	25.9741	23.5495	20.2718	19.8455	26.4448	22.938	23.4402	19.8833	20.3531	22.7221	20.3127	20.8677	22.1044	24.7757	22.0898	22.8826	22.8512	22.2133	22.0902	23.0432	24.4883	25.1225	26.8552	21.4983	22.8059	24.8224	27.2948	26.5814	27.0106	18.7556	25.6276	22.3932	25.0687	33.0751	28.7767
	0.5	22.4556	21.8999	22.4143	19.5315	19.12	21.3093	20.7388	21.1559	20.6678	22.2464	27.5659	21.6893	25.0062	23.0175	23.8979	19.7426	19.4355	25.0914	18.5609	23.8232	19.9609	19.9011	22.3117	20.5926	21.3893	22.6703	26.0895	20.1661	23.8753	23.0662	22.4248	21.7455	23.4738	23.4656	24.9196	25.1244	20.8883	22.9782	25.1704	27.5462	26.225	28.0621	19.6413	26.1906	21.31	24.483	29.195	26.9859
	0.75	23.1298	22.5549	23.0511	19.5728	18.8245	21.6841	19.2059	21.4947	21.8678	23.0871	25.742	20.9895	24.8666	19.9576	23.8204	19.266	20.7872	24.1602	15.6468	23.2075	19.6724	19.2802	22.103	19.8625	21.3968	22.6283	25.7045	20.5797	23.2992	22.7121	22.5397	20.9044	23.6451	22.8225	24.7138	21.3748	21.2245	21.8946	24.5206	26.9928	25.1949	28.1924	19.7814	25.8939	20.7946	24.5717	25.7242	26.5004
	1	23.7877	22.3159	22.9925	19.6775	18.2396	20.883	17.7179	20.6089	21.645	24.283	24.7343	20.9291	24.4869	18.7028	23.6735	19.0703	20.1859	23.6174	19.8069	23.1681	20.0569	18.5584	21.6287	18.5009	22.1271	22.5522	25.2375	20.4215	22.9575	22.1763	21.7522	20.9664	23.726	22.3724	24.2313	22.5518	20.7636	21.261	24.5455	26.4961	24.5922	28.2429	19.825	25.8571	20.3217	23.9789	25.1885	24.8469
	1.25	23.6347	22.1774	22.9209	19.8487	16.7889	19.9012	17.8136	20.0119	21.3886	24.0056	23.2706	20.8626	23.7704	21.0106	22.7987	18.8863	20.7125	23.5254	24.0127	22.7288	19.9681	17.9144	21.0772	16.9972	20.768	22.0434	24.9324	20.0863	22.6621	21.9718	21.0356	20.8152	23.188	22.4822	23.9351	21.1717	21.1234	20.3729	24.2765	25.9342	24.3047	28.0488	19.4428	25.568	20.0671	22.9437	24.7881	23.592
	1.5	23.7715	21.9875	22.6893	19.6194	15.6721	20.6781	16.3847	19.6186	20.7173	23.6351	22.3593	20.1842	21.8072	21.1615	22.11	17.9183	20.126	22.9575	23.8551	22.2258	19.6953	17.646	20.6471	15.7136	20.5619	21.7201	24.3931	19.6424	22.0161	21.8409	20.422	20.4501	22.6619	22.5217	23.327	20.7143	20.926	19.7671	23.9309	25.5232	23.793	28.0097	19.2447	24.7447	19.8237	22.0224	22.1303	22.2333
	1.75	23.198	21.2448	22.5717	19.2619	15.076	19.5035	15.2298	19.1585	20.0205	23.4507	21.6226	18.7395	21.3272	19.1472	22.1481	17.3422	20.0582	22.5231	23.0173	21.5875	19.2712	17.3346	20.3143	14.1732	19.7231	21.4241	23.8748	18.9038	21.3033	21.769	19.7089	20.2168	22.3592	22.0619	23.3889	19.9548	20.435	19.3578	23.1715	24.5669	23.3235	27.6036	18.2081	23.4665	19.2676	21.1246	20.5776	20.9131
	2	22.9158	20.6893	22.0466	19.276	15.1654	19.1522	14.1938	18.5342	19.4305	23.1555	20.707	17.8578	19.4488	17.3846	21.7757	16.8891	19.3336	22.1015	22.0323	20.5101	18.8884	16.3913	19.6589	12.6543	19.1746	21.3504	23.3886	18.6704	20.8862	21.6615	19.1211	19.2554	21.5605	21.6657	22.8609	19.2641	19.6385	19.0403	22.4964	24.0166	22.639	27.0732	17.8597	21.9973	18.6634	20.2189	18.9301	19.7482
	2.25	22.5088	19.4993	21.4635	18.8672	14.76	18.5518	12.7809	17.8032	18.7687	22.7842	20.2543	17.7219	17.6493	16.7362	21.3346	15.8266	18.6555	21.5802	21.8034	19.0628	18.8282	15.6137	19.3531	11.4506	18.8511	21.4291	23.1596	17.411	20.431	21.6881	18.5408	18.6378	20.7187	21.241	22.7395	18.6537	19.4027	18.1365	21.3205	22.9752	22.2212	26.4456	16.8201	20.4374	17.9899	18.9041	19.0316	18.8288
	2.5	21.7747	18.397	21.0934	18.4682	15.7555	17.613	11.5686	16.9613	17.6375	22.2328	19.7111	17.4516	17.0416	15.6905	21.1288	14.8242	18.2119	21.2477	20.7821	17.8232	18.5705	14.9374	18.7672	10.8832	18.3601	20.7738	22.8095	17.1311	19.1492	22.0385	17.9919	17.4842	19.5857	20.7649	22.1539	18.1223	18.591	17.5043	20.2229	21.8983	21.4479	25.7746	15.831	19.6006	17.4004	18.0461	17.6045	17.7868
	2.75	21.744	17.6485	20.5717	18.0802	16.4321	17.6086	10.0275	16.4117	16.7174	21.4896	18.9906	17.1841	16.021	14.634	20.8652	14.4083	17.9015	20.1379	20.0797	16.428	17.6591	13.7961	18.3846	10.439	17.4939	20.259	21.7344	16.4034	18.6392	21.4798	17.6292	16.2102	18.6054	20.5556	21.8928	17.3833	18.055	17.0563	19.2307	20.5683	20.6928	25.2375	15.1754	18.5066	16.968	17.1613	17.4122	16.8744
	3	21.2658	16.8469	20.3263	17.7563	16.5775	16.9635	9.30297	15.719	16.1696	20.8118	18.3319	16.4012	15.2354	14.0621	20.5291	13.8627	16.7323	19.265	19.8978	15.6391	17.3902	13.1837	18.0223	10.028	17.4328	19.8117	21.1899	15.9366	17.9428	20.9416	17.1855	14.8774	17.8648	19.8284	21.0653	16.2689	17.1429	16.2875	18.1562	19.4478	20.0571	24.3966	14.3547	17.9312	16.2322	16.6071	16.8564	16.7627
	3.25	20.8496	16.1417	19.7443	17.2424	16.2498	16.7624	8.80034	15.1722	15.3744	19.7512	17.629	15.9399	14.2804	13.5879	20.1295	12.9266	16.1888	18.8065	19.6359	14.5306	16.4587	12.5772	17.2036	9.72291	17.1425	19.1429	20.7925	15.1677	16.9916	20.661	16.6378	13.7564	17.0038	19.2963	20.5274	16.1486	16.2761	15.0279	16.7953	18.6964	18.8925	23.184	13.894	17.06	15.5401	16.7744	16.0521	16.3771
	3.5	20.1507	15.9216	19.2733	16.8164	16.2823	16.2896	8.3676	14.7118	14.4832	19.2425	16.6975	15.4125	13.4609	13.1024	19.4959	12.0391	15.3405	17.7142	19.3324	14.2253	16.1126	11.8255	16.0596	9.70078	15.8799	18.6583	20.4745	15.351	16.271	20.1531	15.7165	11.9566	16.4532	19.0846	20.3763	15.806	15.7391	14.4602	16.2389	17.8862	18.1469	22.3809	13.3978	16.4168	15.0406	15.8008	15.7421	15.8771
	3.75	19.8161	15.3595	18.8065	16.6826	15.8986	15.9406	7.20317	13.9773	13.3323	18.1514	16.3079	14.5197	12.8445	12.7618	19.3806	11.1283	13.847	16.4697	18.8251	13.662	14.9768	11.1959	15.4789	9.38501	15.943	17.8719	19.93	15.0994	15.5278	19.6378	15.6526	10.5865	16.0592	18.2275	19.1603	15.3756	15.2277	13.3355	15.4522	17.3511	17.7597	21.412	12.9593	15.8633	14.6134	15.0612	15.0225	15.2508
	4	19.6502	14.8562	18.1815	15.9476	15.7685	15.8036	6.96944	13.312	11.7913	17.8278	15.5466	14.2074	11.959	12.6777	18.957	9.86959	12.2481	15.2468	18.605	13.3474	14.1684	10.7662	14.8865	9.33849	15.2189	17.1203	19.3955	14.3166	14.8664	19.2455	14.7293	10.061	15.7049	17.5213	18.3522	15.0694	14.6894	12.304	14.6932	16.5246	17.1039	20.5499	11.7051	15.1928	14.0003	14.8063	14.9829	14.6102
	4.25	19.5019	14.5219	17.6959	15.5917	15.6534	15.4325	6.77483	12.8494	10.2286	17.0594	15.0291	13.5545	11.7309	12.6442	18.487	8.72713	10.156	14.242	18.0841	12.5227	13.2586	10.4047	14.0514	8.89576	14.2632	16.8086	19.1371	14.1288	14.3279	18.2066	14.0603	9.72146	15.4189	16.5911	17.7817	14.9352	14.0147	11.9974	14.4523	15.9375	16.2772	19.877	11.0338	14.7812	13.4776	14.4597	14.9124	14.1199
	4.5	18.9248	14.2782	17.1121	15.8819	15.2496	15.1676	6.83142	12.0644	8.68927	16.3229	14.5199	13.2129	11.1328	12.4105	17.8492	7.70594	7.70444	13.4512	17.8167	12.0858	12.4942	9.85275	13.0778	8.77055	13.5737	16.07	18.0195	14.1514	13.9973	17.8148	13.551	8.76236	14.9513	15.7686	17.4268	14.5663	13.9251	11.4281	13.9157	15.5342	15.9223	19.4399	10.59	14.6419	12.9833	14.2014	14.7374	13.6789
	4.75	18.3389	14.0612	16.6758	15.7792	14.5234	15.1517	6.98126	12.1858	6.76216	15.8745	13.7845	12.9228	10.39	12.5705	17.3936	7.46354	5.11557	12.9515	17.3365	11.8775	11.8587	9.80934	13.2359	8.7124	13.1537	15.6033	17.3609	13.3528	13.427	17.4762	12.9895	8.06084	14.5772	14.4585	16.3608	14.3619	13.5513	10.7017	13.4867	15.0125	15.5742	18.9871	9.92113	14.1545	12.8205	13.8943	14.3432	13.2396
	5	18.2292	14.0522	16.2347	15.6078	14.1218	14.9802	8.10916	11.6261	5.43915	15.76	13.2523	12.1649	9.90122	12.7208	17.0341	8.34645	3.9016	12.5947	17.2752	11.6927	11.5311	9.7238	12.8067	8.41386	12.4313	15.2786	16.7042	12.7195	13.1735	17.3247	12.0448	7.20448	14.2469	13.5112	15.5428	14.4583	13.3272	9.86103	13.1549	15.008	15.085	18.7181	9.7968	13.8783	12.153	13.1478	13.9652	12.7123
	5.25	17.3904	13.8031	15.7606	15.7071	13.7879	14.6898	8.66129	11.6732	4.07141	14.8944	12.0729	11.8795	9.40299	12.8605	16.4499	9.84441	4.02046	11.9626	17.4834	11.5667	10.8865	9.7444	12.5175	8.36632	11.8711	14.7024	16.1365	12.8478	12.6357	16.8989	11.3716	6.37259	14.1434	12.8806	15.4129	14.0783	12.7277	9.07906	13.3942	14.3996	14.7587	18.5652	8.98205	13.4261	11.8778	12.8437	14.2262	12.2771
	5.5	17.0486	13.5335	15.1623	15.2563	12.5475	14.4928	9.89292	11.8438	3.57006	14.376	11.8949	11.7619	9.1519	12.8048	15.8188	11.6323	5.20021	11.7595	17.1631	11.3887	10.3658	9.84194	12.4333	8.45289	11.4271	14.2369	15.6359	12.6724	12.0163	16.6021	11.0808	5.81137	13.8826	12.4117	14.64	14.0972	13.3083	8.84912	13.3407	14.2013	14.6281	18.2044	8.79594	12.8876	11.6701	12.1103	14.1554	11.8147
	5.75	16.774	13.4797	14.7119	14.992	12.168	14.1244	11.5464	11.9643	4.26907	13.9518	11.5502	11.4415	9.22782	12.7022	15.2017	13.6121	6.30875	11.6653	17.6089	11.1372	9.94791	10.21	12.7117	8.54382	10.8098	13.8939	14.7777	12.6632	11.6568	16.1893	10.8717	5.63139	13.5438	11.7187	13.8635	13.8122	11.3827	8.00915	13.3835	13.8141	14.4014	17.751	8.48498	12.6313	11.5832	11.7454	13.9793	11.219
	6	16.1078	13.5203	14.2879	14.8373	12.2986	14.0153	12.5562	11.8075	5.25701	13.4379	11.1919	10.951	9.24359	13.6682	14.8249	15.7379	7.34121	11.3663	17.6486	11.0429	9.51359	10.4277	12.4714	8.63593	10.2944	13.5642	14.4403	11.9092	11.5058	15.8148	10.6555	5.88328	12.9983	11.4475	13.5148	13.8077	12.3268	6.97835	13.4105	13.51	13.9564	17.3122	8.23927	12.2913	11.4588	11.1309	13.8088	10.9005
[truncated: 3 more columns]

## Sheet: Figure 3d
Figure 3d
	Data set 1: Mean velocities (µm/min) of male pronuclei at interval 0-0.5 h							Data set 2: Mean velocities (µm/min) of male pronuclei at interval 0.5-1 h							Data set 3: Mean velocities (µm/min) of male pronuclei at interval 1-2 h						Data set 4: Mean velocities (µm/min) of male pronuclei at interval 2-4 h						Data set 5: Mean velocities (µm/min) of male pronuclei at interval 4-6 h						Data set 6: Mean velocities (µm/min) of male pronuclei at interval 6-8 h
		Rab11a	Rab11aS25N						Rab11a	Rab11aS25N						Rab11a	Rab11aS25N					Rab11a	Rab11aS25N					Rab11a	Rab11aS25N					Rab11a	Rab11aS25N
	Pronucleus 1	0.4447	0.1499					Pronucleus 1	0.01434	0.09343					Pronucleus 1	0.08779	0.03739				Pronucleus 1	0.04807	0.04813				Pronucleus 1	0.02709	0.05825				Pronucleus 1	0.007372	0.02472
	Pronucleus 2	0.3309	0.1451					Pronucleus 2	0.02983	0.07379					Pronucleus 2	0.06696	0.0468				Pronucleus 2	0.0277	0.05993				Pronucleus 2	0.04201	0.02839				Pronucleus 2	0.01408	0.01688
	Pronucleus 3	0.4382	0.1211					Pronucleus 3	0.1032	0.07119					Pronucleus 3	0.07454	0.0338				Pronucleus 3	0.01271	0.01948				Pronucleus 3	0.008297	0.03158				Pronucleus 3	0.02645	0.02403
	Pronucleus 4	0.3503	0.1017					Pronucleus 4	0.1026	0.06064					Pronucleus 4	0.0856	0.03045				Pronucleus 4	0.01881	0.01461				Pronucleus 4	0.03659	0.018				Pronucleus 4	0.001944	0.04347
	Pronucleus 5	0.4124	0.09027					Pronucleus 5	0.03132	0.04811					Pronucleus 5	0.08502	0.0294				Pronucleus 5	0.03725	0.05925				Pronucleus 5	-0.002868	0.02694				Pronucleus 5	0.01803	0.01269
	Pronucleus 6	0.4151	0.1907					Pronucleus 6	0.1122	0.09031					Pronucleus 6	0.07818	0.03808				Pronucleus 6	0.06303	0.05871				Pronucleus 6	-0.002079	0.01957				Pronucleus 6	0.007392	0.009506
	Pronucleus 7	0.4429	0.2172					Pronucleus 7	0.03556	0.132					Pronucleus 7	0.04448	0.05318				Pronucleus 7	0.06253	0.05981				Pronucleus 7	0.01023	0.07777				Pronucleus 7	0.005635	-0.1364
	Pronucleus 8	0.4211	0.1568					Pronucleus 8	0.02781	0.08161					Pronucleus 8	0.05645	0.05852				Pronucleus 8	0.07209	0.06351				Pronucleus 8	0.01899	0.02934				Pronucleus 8	0.01136	0.006311
	Pronucleus 9	0.4161	0.1221					Pronucleus 9	0.02521	0.07518					Pronucleus 9	0.1097	0.04722				Pronucleus 9	0.03407	0.02047				Pronucleus 9	0.00303	-0.005018				Pronucleus 9	0.005836	0.004183
	Pronucleus 10	0.4647	0.2494					Pronucleus 10	0.06455	0.1726					Pronucleus 10	0.05833	0.04355				Pronucleus 10	0.06448	0.04996				Pronucleus 10	0.00409	0.02696				Pronucleus 10	0.002245	0.03021
	Pronucleus 11	0.5173	0.1337					Pronucleus 11	0.1151	0.1176					Pronucleus 11	0.05367	0.06202				Pronucleus 11	0.04011	0.05537				Pronucleus 11	0.0205	0.03687				Pronucleus 11	-0.001933	0.02816
	Pronucleus 12	0.4579	0.1445					Pronucleus 12	0.0715	0.08315					Pronucleus 12	0.112	0.04581				Pronucleus 12	0.04802	0.05729				Pronucleus 12	-0.008754	0.03085				Pronucleus 12	0.01392	0.02481
	Pronucleus 13	0.3319	0.08874					Pronucleus 13	0.1434	0.1031					Pronucleus 13	0.0432	0.1176				Pronucleus 13	0.03898	0.05375				Pronucleus 13	0.04804	0.01011				Pronucleus 13	0.009217	0.001946
	Pronucleus 14	0.2601	0.2253					Pronucleus 14	0.1079	0.144					Pronucleus 14	0.1096	0.1367				Pronucleus 14	0.05836	0.04949				Pronucleus 14	0.01768	0.008344				Pronucleus 14	0.01153	0.007551
	Pronucleus 15	0.3922	0.14					Pronucleus 15	0.002574	0.09357					Pronucleus 15	0.124	0.04259				Pronucleus 15	0.0603	0.05417				Pronucleus 15	-0.003943	0.02963				Pronucleus 15	-0.001855	0.02295
	Pronucleus 16	0.3523	0.1112					Pronucleus 16	0.002984	0.07924					Pronucleus 16	0.06446	0.06799				Pronucleus 16	0.06636	0.03748				Pronucleus 16	0.003589	-0.0257				Pronucleus 16	0.02017	0.03403
	Pronucleus 17	0.4714	0.1549					Pronucleus 17	0.03932	0.04748					Pronucleus 17	0.07121	0.06938				Pronucleus 17	0.06694	0.04789				Pronucleus 17	0.01953	0.00356				Pronucleus 17	0.009983	0.01953
	Pronucleus 18	0.5481	0.1682					Pronucleus 18	0.05381	0.07956					Pronucleus 18	0.03815	0.05387				Pronucleus 18	0.03938	0.0489				Pronucleus 18	0.005388	0.01857				Pronucleus 18	0.006741	0.006792
	Pronucleus 19	0.3462	0.1995					Pronucleus 19	0.03638	0.05377					Pronucleus 19	0.02987	0.105				Pronucleus 19	0.05116	0.04258				Pronucleus 19	0.02532	0.01598				Pronucleus 19	0.01752	0.01023
	Pronucleus 20	0.4141	0.2226					Pronucleus 20	0.1017	0.06551					Pronucleus 20	0.04876	0.07729				Pronucleus 20	0.07696	0.0526				Pronucleus 20	0.01726	0.02356				Pronucleus 20	0.004611	0.007122
	Pronucleus 21	0.5143	0.1112					Pronucleus 21	0.0562	0.08648					Pronucleus 21	0.02345	0.0451				Pronucleus 21	0.06595	0.05394				Pronucleus 21	0.04309	0.03989				Pronucleus 21	0.01433	0.03116
	Pronucleus 22	0.1924	0.1282					Pronucleus 22	0.3104	0.05811					Pronucleus 22	0.03647	0.03504				Pronucleus 22	0.08721	0.03552				Pronucleus 22	0.007067	0.02378				Pronucleus 22	0.001367	0.0209
	Pronucleus 23	0.3863	0.1145					Pronucleus 23	0.09552	0.1107					Pronucleus 23	0.06386	0.0338				Pronucleus 23	0.05191	0.04813				Pronucleus 23	0.01902	0.03258				Pronucleus 23	0.007993	0.0205
	Pronucleus 24	0.4214	0.2305					Pronucleus 24	0.07628	0.09975					Pronucleus 24	0.04074	0.07373				Pronucleus 24	0.05863	0.05248				Pronucleus 24	0.01817	0.0174				Pronucleus 24	0.002509	0.01948
	Pronucleus 25	0.4241	0.1266					Pronucleus 25	0.1079	0.05897					Pronucleus 25	0.09018	0.07255				Pronucleus 25	0.06476	0.05419				Pronucleus 25	0.008621	0.02855				Pronucleus 25	-0.006168	0.01663
	Pronucleus 26	0.3895	0.2667					Pronucleus 26	0.06435	0.1133					Pronucleus 26	0.05944	0.06924				Pronucleus 26	0.05712	0.05199				Pronucleus 26	0.01503	0.04803				Pronucleus 26	0.004847	0.03106
	Pronucleus 27	0.5629	0.2243					Pronucleus 27	0.06377	0.1281					Pronucleus 27	0.07248	0.07402				Pronucleus 27	0.03623	0.0454				Pronucleus 27	0.01635	0.04462				Pronucleus 27	0.00747	0.02863
	Pronucleus 28	0.3773	0.09153					Pronucleus 28	0.09918	0.132					Pronucleus 28	0.04789	0.06393				Pronucleus 28	0.04311	0.04835				Pronucleus 28	0.04188	0.02349				Pronucleus 28	0.004795	0.01535
	Pronucleus 29	0.4809	0.2185					Pronucleus 29	0.1384	0.07729					Pronucleus 29	0.1465	0.07393				Pronucleus 29	0.01992	0.05458				Pronucleus 29	-0.01481	0.03144				Pronucleus 29	0.006662	0.02397
	Pronucleus 30	0.438	0.2339					Pronucleus 30	0.1501	0.06001					Pronucleus 30	0.0498	0.03094				Pronucleus 30	0.04839	0.03683				Pronucleus 30	0.01446	0.04236				Pronucleus 30	-0.001344	0.01927
	Pronucleus 31	0.3192	0.1817					Pronucleus 31	0.05446	0.09586					Pronucleus 31	0.08511	0.06273				Pronucleus 31	0.04064	0.05173				Pronucleus 31	0.005448	0.02975				Pronucleus 31	0.007124	0.01987
	Pronucleus 32	0.5111	0.1489					Pronucleus 32	0.09092	0.1199					Pronucleus 32	0.06867	0.05597				Pronucleus 32	0.0348	0.05054				Pronucleus 32	0.01772	0.02931				Pronucleus 32	0.004757	0.01989
	Pronucleus 33	0.3776	0.237					Pronucleus 33	0.06002	0.08552					Pronucleus 33	0.06651	0.05516				Pronucleus 33	0.05013	0.06685				Pronucleus 33	0.02175	0.02743				Pronucleus 33	0.01336	0.0204
	Pronucleus 34	0.3253	0.08517					Pronucleus 34	0.0614	0.1146					Pronucleus 34	0.05385	0.0618				Pronucleus 34	0.06048	0.06397				Pronucleus 34	0.006984	0.03996				Pronucleus 34	0.01058	0.02517
	Pronucleus 35	0.3791	0.1509					Pronucleus 35	0.04324	0.04412					Pronucleus 35	0.08053	0.02965				Pronucleus 35	0.05191	0.0601				Pronucleus 35	0.0009861	0.03128				Pronucleus 35	0.002801	0.02478
	Pronucleus 36	0.4734	0.1157					Pronucleus 36	0.09388	0.1617					Pronucleus 36	0.04911	0.1181				Pronucleus 36	0.03752	0.05966				Pronucleus 36	0.01651	0.01358				Pronucleus 36	0.005275	0.001685
	Pronucleus 37	0.316	0.1226					Pronucleus 37	0.2223	0.08142					Pronucleus 37	0.05931	0.06505				Pronucleus 37	0.03488	0.07502				Pronucleus 37	0.02706	0.02538				Pronucleus 37	4.586e-05	0.02724
	Pronucleus 38	0.3123	0.2593					Pronucleus 38	0.1177	0.06472					Pronucleus 38	0.07335	0.06747				Pronucleus 38	0.06133	0.06723				Pronucleus 38	0.0005182	0.02319				Pronucleus 38	0.02652	0.004216
	Pronucleus 39	0.4184	0.06554					Pronucleus 39	0.1646	0.08374					Pronucleus 39	0.07571	0.03172				Pronucleus 39	0.03678	0.0405				Pronucleus 39	0.007654	0.0116				Pronucleus 39	0.004055	-0.01409
	Pronucleus 40	0.4458	0.1921					Pronucleus 40	0.1499	0.08083					Pronucleus 40	0.0666	0.07273				Pronucleus 40	0.05702	0.06123				Pronucleus 40	0.005156	0.02179				Pronucleus 40	0.008647	0.01859
	Pronucleus 41	0.3942	0.223					Pronucleus 41	0.161	0.1682					Pronucleus 41	0.08152	0.07525				Pronucleus 41	0.03418	0.06328				Pronucleus 41	0.009319	0.0264				Pronucleus 41	0.01557	0.02276
	Pronucleus 42	0.2534	0.1494					Pronucleus 42	0.08784	0.06003					Pronucleus 42	0.0678	0.04379				Pronucleus 42	0.04151	0.04				Pronucleus 42	0.02069	0.03666				Pronucleus 42	0.008484	0.02196
	Pronucleus 43	0.5252	0.1528					Pronucleus 43	0.03511	0.07699					Pronucleus 43	0.0583	0.06164				Pronucleus 43	0.05008	0.04922				Pronucleus 43	0.01517	0.02654				Pronucleus 43	0.008065	0.02103
	Pronucleus 44	0.437	0.1269					Pronucleus 44	0.1651	0.06614					Pronucleus 44	0.05652	0.04612				Pronucleus 44	0.042	0.06598				Pronucleus 44	0.01117	0.02424				Pronucleus 44	-0.0004257	0.02232
	Pronucleus 45	0.3975	0.106					Pronucleus 45	0.1667	0.0851					Pronucleus 45	0.09542	0.0432				Pronucleus 45	0.03761	0.0728				Pronucleus 45	-0.0005899	0.02161				Pronucleus 45	0.01538	0.01963
	Pronucleus 46	0.2935	0.1159					Pronucleus 46	0.04141	0.1263					Pronucleus 46	0.04045	0.06121				Pronucleus 46	0.09276	0.05027				Pronucleus 46	0.01714	0.01802				Pronucleus 46	0.006057	0.008354
	Pronucleus 47	0.3937	0.2991					Pronucleus 47	0.05783	0.1432					Pronucleus 47	0.06318	0.06586				Pronucleus 47	0.04943	0.03959				Pronucleus 47	0.01444	0.01649				Pronucleus 47	0.00594	0.01999
	Pronucleus 48		0.1645					Pronucleus 48		0.078					Pronucleus 48		0.07193				Pronucleus 48		0.05981				Pronucleus 48		0.02651				Pronucleus 48		0.02246
	Pronucleus 49		0.1298					Pronucleus 49		0.0692					Pronucleus 49		0.06833				Pronucleus 49		0.09051				Pronucleus 49		0.03059				Pronucleus 49		0.006148

## Sheet: Figure 3e
Figure 3e
	Data set 1: Mean velocities (µm/min) of female pronuclei at interval 0-0.5 h							Data set 2: Mean velocities (µm/min) of female pronuclei at interval 0.5-1 h							Data set 3: Mean velocities (µm/min) of female pronuclei at interval 1-2 h						Data set 4: Mean velocities (µm/min) of female pronuclei at interval 2-4 h						Data set 5: Mean velocities (µm/min) of female pronuclei at interval 4-6 h						Data set 6: Mean velocities (µm/min) of female pronuclei at interval 6-8 h
		Rab11a	Rab11aS25N						Rab11a	Rab11aS25N						Rab11a	Rab11aS25N					Rab11a	Rab11aS25N					Rab11a	Rab11aS25N					Rab11a	Rab11aS25N
	Pronucleus 1	0.1449	-0.02539					Pronucleus 1	-0.0768	-0.0444					Pronucleus 1	0.02363	0.01453				Pronucleus 1	0.03591	0.02721				Pronucleus 1	0.01839	0.02952				Pronucleus 1	0.01519	0.0266
	Pronucleus 2	0.01941	-0.03078					Pronucleus 2	-0.08929	-0.01387					Pronucleus 2	0.01633	0.02711				Pronucleus 2	0.02967	0.04861				Pronucleus 2	0.02248	0.01113				Pronucleus 2	0.008679	-0.003233
	Pronucleus 3	-0.02676	-0.01492					Pronucleus 3	0.04255	-0.01927					Pronucleus 3	0.04026	0.01576				Pronucleus 3	0.02557	0.03221				Pronucleus 3	-0.0003525	0.03245				Pronucleus 3	-0.004024	0.01911
	Pronucleus 4	0.1646	0.05158					Pronucleus 4	0.01507	-0.004868					Pronucleus 4	0.01384	0.006692				Pronucleus 4	0.02208	0.02774				Pronucleus 4	0.02106	0.009252				Pronucleus 4	0.01391	0.01152
	Pronucleus 5	0.2567	0.04432					Pronucleus 5	-0.05031	0.02935					Pronucleus 5	-0.03576	0.05124				Pronucleus 5	-0.009798	-0.005026				Pronucleus 5	-0.007317	0.02892				Pronucleus 5	0.02306	0.01242
	Pronucleus 6	0.02088	0.01118					Pronucleus 6	-0.05148	0.01421					Pronucleus 6	0.1114	0.02885				Pronucleus 6	0.02889	0.0279				Pronucleus 6	0.03401	0.0149				Pronucleus 6	-0.001968	0.01244
	Pronucleus 7	0.08969	0.1095					Pronucleus 7	0.03172	0.1007					Pronucleus 7	0.0179	0.05874				Pronucleus 7	0.06388	0.0602				Pronucleus 7	0.0111	-0.04656				Pronucleus 7	0.004938	-0.08926
	Pronucleus 8	0.1146	0.05578					Pronucleus 8	0.09636	0.01823					Pronucleus 8	-0.002728	0.03458				Pronucleus 8	0.02107	0.04352				Pronucleus 8	-0.000938	0.01254				Pronucleus 8	-0.00323	0.007055
	Pronucleus 9	0.04411	-0.02886					Pronucleus 9	0.08012	-0.03257					Pronucleus 9	0.003432	0.03691				Pronucleus 9	0.0311	0.06366				Pronucleus 9	-0.005284	0.05445				Pronucleus 9	0.00346	-0.0593
	Pronucleus 10	0.05525	0.03185					Pronucleus 10	-0.02601	-0.06789					Pronucleus 10	0.09202	0.01879				Pronucleus 10	0.03794	0.0444				Pronucleus 10	0.02246	0.03658				Pronucleus 10	0.003643	3.425e-05
	Pronucleus 11	0.02933	-0.00497					Pronucleus 11	0.1008	0.09439					Pronucleus 11	0.04821	0.06712				Pronucleus 11	0.0296	0.043				Pronucleus 11	0.001017	0.03629				Pronucleus 11	0.001717	0.006537
	Pronucleus 12	0.002347	-0.0006					Pronucleus 12	-0.05979	0.02534					Pronucleus 12	0.08861	0.05119				Pronucleus 12	0.0484	0.03042				Pronucleus 12	0.02389	0.02714				Pronucleus 12	0.005978	0.01233
	Pronucleus 13	0.03794	0.06594					Pronucleus 13	0.2307	0.01731					Pronucleus 13	-0.004082	0.08397				Pronucleus 13	0.01968	0.06241				Pronucleus 13	0.01547	0.02263				Pronucleus 13	0.0007628	0.00756
	Pronucleus 14	0.04128	0.1941					Pronucleus 14	-0.01602	0.1438					Pronucleus 14	0.06341	0.02197				Pronucleus 14	0.03677	0.03922				Pronucleus 14	0.03664	-0.008254				Pronucleus 14	-0.0009748	-0.01008
	Pronucleus 15	0.1889	-0.000419					Pronucleus 15	0.1449	0.007479					Pronucleus 15	-0.07278	0.03163				Pronucleus 15	0.05325	0.02349				Pronucleus 15	0.006262	0.03443				Pronucleus 15	0.01476	0.01969
	Pronucleus 16	0.1726	0.06711					Pronucleus 16	0.005022	0.02241					Pronucleus 16	0.008152	0.03635				Pronucleus 16	0.08266	0.0585				Pronucleus 16	0.0203	-0.0489				Pronucleus 16	-0.003814	-0.04453
	Pronucleus 17	0.02498	0.0563					Pronucleus 17	-0.02923	-0.02502					Pronucleus 17	0.06079	0.01421				Pronucleus 17	0.06669	0.05905				Pronucleus 17	-0.005451	0.04089				Pronucleus 17	0.003733	-0.03083
	Pronucleus 18	0.1558	0.02959					Pronucleus 18	0.08554	0.04913					Pronucleus 18	0.009577	0.02527				Pronucleus 18	0.03076	0.05712				Pronucleus 18	0.01811	0.03234				Pronucleus 18	0.01164	0.00184
	Pronucleus 19	0.1244	0.2522					Pronucleus 19	-0.02325	-0.04153					Pronucleus 19	0.02865	-0.03709				Pronucleus 19	0.04513	0.02856				Pronucleus 19	0.05163	0.00797				Pronucleus 19	0.002127	0.004288
	Pronucleus 20	0.02922	0.01957					Pronucleus 20	0.01251	0.02184					Pronucleus 20	0.05743	0.0443				Pronucleus 20	0.05616	0.05969				Pronucleus 20	0.01901	0.0192				Pronucleus 20	-0.005372	-0.002863
	Pronucleus 21	-0.006953	0.01776					Pronucleus 21	-0.06571	-0.003199					Pronucleus 21	0.006986	0.01948				Pronucleus 21	0.004661	0.03933				Pronucleus 21	0.03559	0.03879				Pronucleus 21	0.03273	0.008659
	Pronucleus 22	0.1293	0.02715					Pronucleus 22	-0.009332	0.04476					Pronucleus 22	0.0266	0.03612				Pronucleus 22	0.05437	0.04688				Pronucleus 22	-0.003779	0.002821				Pronucleus 22	-0.002667	-0.01986
	Pronucleus 23	0.2221	0.04202					Pronucleus 23	0.03102	0.02276					Pronucleus 23	0.07488	0.03283				Pronucleus 23	0.04372	0.03977				Pronucleus 23	0.03047	0.02013				Pronucleus 23	0.004128	0.003012
	Pronucleus 24	0.09556	0.003763					Pronucleus 24	-0.02564	0.06972					Pronucleus 24	0.01756	0.09744				Pronucleus 24	0.0514	0.02763				Pronucleus 24	0.02195	0.005855				Pronucleus 24	0.0008077	-0.004335
	Pronucleus 25	0.04993	0.006735					Pronucleus 25	0.05118	-0.02459					Pronucleus 25	0.09094	0.04921				Pronucleus 25	0.01432	0.03296				Pronucleus 25	0.01257	0.04104				Pronucleus 25	0.01193	0.01263
	Pronucleus 26	-0.008827	-0.01751					Pronucleus 26	0.02484	0.003937					Pronucleus 26	0.03069	0.02003				Pronucleus 26	0.06651	0.03525				Pronucleus 26	0.008268	0.02963				Pronucleus 26	-0.002783	0.009179
	Pronucleus 27	0.3099	-0.07654					Pronucleus 27	0.01303	0.0284					Pronucleus 27	0.011	0.03081				Pronucleus 27	0.03912	0.03328				Pronucleus 27	0.02354	0.04129				Pronucleus 27	0.006814	0.01349
	Pronucleus 28	0.2246	0.04188					Pronucleus 28	0.04455	-0.00851					Pronucleus 28	0.00905	0.02918				Pronucleus 28	0.0229	0.03628				Pronucleus 28	0.02515	0.02006				Pronucleus 28	0.01914	0.01518
	Pronucleus 29	0.08127	0.03052					Pronucleus 29	0.001233	0.03059					Pronucleus 29	0.01975	0.03452				Pronucleus 29	0.08952	0.05017				Pronucleus 29	0.005316	0.028				Pronucleus 29	0.009226	0.01699
	Pronucleus 30	0.1542	-0.02237					Pronucleus 30	0.03359	0.02966					Pronucleus 30	0.0463	0.00858				Pronucleus 30	0.04125	0.02013				Pronucleus 30	-0.009388	0.02859				Pronucleus 30	0.006348	0.01739
	Pronucleus 31	0.1442	-0.01656					Pronucleus 31	0.03052	0.02242					Pronucleus 31	0.01983	0.04385				Pronucleus 31	0.048	0.0366				Pronucleus 31	0.01597	0.03395				Pronucleus 31	0.0001868	0.004388
	Pronucleus 32	0.02889	0.0155					Pronucleus 32	-0.03146	0.02597					Pronucleus 32	0.03942	0.02852				Pronucleus 32	0.0002224	0.07662				Pronucleus 32	0.04682	0.03481				Pronucleus 32	0.02089	-0.009723
	Pronucleus 33	0.1002	-0.01674					Pronucleus 33	0.09856	-0.008404					Pronucleus 33	0.03374	0.03609				Pronucleus 33	0.04112	0.0488				Pronucleus 33	0.006441	0.02256				Pronucleus 33	0.004351	0.008783
	Pronucleus 34	0.1749	0.01508					Pronucleus 34	0.06657	0.03644					Pronucleus 34	0.03207	0.01178				Pronucleus 34	0.03659	0.03454				Pronucleus 34	0.01239	0.05061				Pronucleus 34	0.005384	0.01583
	Pronucleus 35	0.03828	0.03032					Pronucleus 35	0.04352	0.02295					Pronucleus 35	0.009773	0.02284				Pronucleus 35	0.03469	0.03757				Pronucleus 35	0.004232	0.04031				Pronucleus 35	0.01993	0.02814
	Pronucleus 36	0.289	0.1182					Pronucleus 36	0.1601	0.08575					Pronucleus 36	0.08869	0.0548				Pronucleus 36	0.0351	0.03496				Pronucleus 36	-0.01642	0.01051				Pronucleus 36	-0.004514	0.006565
	Pronucleus 37	0.0757	0.02638					Pronucleus 37	0.08043	0.004158					Pronucleus 37	0.07172	0.01875				Pronucleus 37	0.02498	0.04124				Pronucleus 37	0.01256	0.01969				Pronucleus 37	0.00549	0.003837
	Pronucleus 38	0.02501	0.05473					Pronucleus 38	0.05906	0.05724					Pronucleus 38	0.01831	0.03701				Pronucleus 38	0.04821	0.05614				Pronucleus 38	0.02945	0.04438				Pronucleus 38	0.01434	0.01221
	Pronucleus 39	0.05505	0.0731					Pronucleus 39	0.09441	0.02083					Pronucleus 39	0.07376	0.03415				Pronucleus 39	0.0409	0.06503				Pronucleus 39	0.01474	0.01069				Pronucleus 39	0.000649	-0.01301
	Pronucleus 40	0.1366	-0.09622					Pronucleus 40	-0.01639	0.03501					Pronucleus 40	-0.001261	0.04132				Pronucleus 40	0.053	0.06243				Pronucleus 40	0.02104	0.02512				Pronucleus 40	-0.003357	0.02026
	Pronucleus 41	-0.003623	0.00743					Pronucleus 41	0.07208	0.05442					Pronucleus 41	0.08033	0.03255				Pronucleus 41	0.03236	0.04613				Pronucleus 41	0.01644	0.02623				Pronucleus 41	-0.00423	0.01463
	Pronucleus 42	0.07311	-0.07329					Pronucleus 42	0.04237	-0.006028					Pronucleus 42	0.0465	0.01949				Pronucleus 42	0.05252	0.05436				Pronucleus 42	0.006997	0.02698				Pronucleus 42	0.008457	0.02577
	Pronucleus 43	0.01632	0.02853					Pronucleus 43	0.07253	-0.006123					Pronucleus 43	0.04545	0.03276				Pronucleus 43	0.04449	0.05129				Pronucleus 43	0.005201	0.02888				Pronucleus 43	-0.00423	0.01067
	Pronucleus 44	0.1621	-0.02395					Pronucleus 44	0.05812	0.01112					Pronucleus 44	0.06485	0.06433				Pronucleus 44	0.05046	0.0567				Pronucleus 44	0.002161	0.02418				Pronucleus 44	0.004427	0.02204
	Pronucleus 45	0.08891	0.02553					Pronucleus 45	-0.02483	0.03294					Pronucleus 45	0.04906	0.02764				Pronucleus 45	0.0307	0.03886				Pronucleus 45	0.02212	0.02118				Pronucleus 45	0.0105	0.004977
	Pronucleus 46	0.1372	0.01073					Pronucleus 46	-0.01691	0.01681					Pronucleus 46	0.07504	0.06267				Pronucleus 46	0.05903	0.04511				Pronucleus 46	0.02608	0.03063				Pronucleus 46	0.0125	0.02061
	Pronucleus 47	0.1648	0.1031					Pronucleus 47	0.1125	0.1335					Pronucleus 47	0.001525	0.1043				Pronucleus 47	0.01368	0.03289				Pronucleus 47	-0.003625	0.009784				Pronucleus 47	0.01256	0.006879
	Pronucleus 48		0.08872					Pronucleus 48		0.0713					Pronucleus 48		0.08498				Pronucleus 48		0.04282				Pronucleus 48		0.03091				Pronucleus 48		0.004756
	Pronucleus 49		0.002316					Pronucleus 49		0.005632					Pronucleus 49		0.04648				Pronucleus 49		0.05871				Pronucleus 49		0.032				Pronucleus 49		0.01515

## Sheet: Figure 3f
Figure 3f
	Data set 1: Distance to cell centre (µm) of male pronuclei at NEBD						Data set 2: Distance to cell centre (µm) of female pronuclei at NEBD
		Rab11a	Rab11aS25N					Rab11a	Rab11aS25N
	Pronucleus 1	8.29146	8.50161				Pronucleus 1	10.3636	11.1268
	Pronucleus 2	8.85487	10.1406				Pronucleus 2	8.4244	13.6824
	Pronucleus 3	10.279	14.0723				Pronucleus 3	12.3772	9.56179
	Pronucleus 4	6.84354	12.0003				Pronucleus 4	10.8568	9.57563
	Pronucleus 5	7.70611	11.807				Pronucleus 5	14.0178	7.93644
	Pronucleus 6	9.28964	13.2822				Pronucleus 6	9.35973	11.7654
	Pronucleus 7	8.55176	25.1382				Pronucleus 7	11.4544	24.8697
	Pronucleus 8	9.05199	10.2469				Pronucleus 8	11.4241	11.4835
	Pronucleus 9	7.0608	19.6938				Pronucleus 9	11.123	12.7823
	Pronucleus 10	7.76714	6.55649				Pronucleus 10	9.64392	11.8845
	Pronucleus 11	6.9204	8.0171				Pronucleus 11	11.0614	9.56698
	Pronucleus 12	6.41872	11.8511				Pronucleus 12	10.955	8.44833
	Pronucleus 13	6.33268	13.142				Pronucleus 13	11.4677	8.63866
	Pronucleus 14	8.85888	8.10263				Pronucleus 14	10.0386	13.339
	Pronucleus 15	9.25514	9.7596				Pronucleus 15	8.49625	10.8347
	Pronucleus 16	11.2747	10.7005				Pronucleus 16	7.16952	15.1888
	Pronucleus 17	6.37098	12.2129				Pronucleus 17	11.2238	10.7327
	Pronucleus 18	8.98753	13.6817				Pronucleus 18	8.57691	10.2663
	Pronucleus 19	8.3038	8.99023				Pronucleus 19	9.37175	14.9462
	Pronucleus 20	7.57792	11.8328				Pronucleus 20	11.4522	12.1305
	Pronucleus 21	7.05874	8.41023				Pronucleus 21	10.5818	8.46625
	Pronucleus 22	9.13162	15.312				Pronucleus 22	9.73891	13.173
	Pronucleus 23	7.39862	8.75498				Pronucleus 23	8.92635	12.0907
	Pronucleus 24	7.3994	9.43047				Pronucleus 24	11.8266	9.86339
	Pronucleus 25	8.19533	10.6842				Pronucleus 25	8.88925	5.53902
	Pronucleus 26	7.92714	6.18644				Pronucleus 26	9.49171	11.6219
	Pronucleus 27	7.49421	5.9058				Pronucleus 27	8.70583	12.3729
	Pronucleus 28	9.44883	11.4861				Pronucleus 28	8.98402	7.65807
	Pronucleus 29	11.1269	9.98142				Pronucleus 29	7.90184	8.5101
	Pronucleus 30	9.48904	14.5358				Pronucleus 30	10.4462	12.6128
	Pronucleus 31	9.44433	10.087				Pronucleus 31	6.6682	9.87866
	Pronucleus 32	10.3507	10.573				Pronucleus 32	8.3488	7.78406
	Pronucleus 33	7.79847	7.97417				Pronucleus 33	8.94991	11.5893
	Pronucleus 34	8.28709	9.20871				Pronucleus 34	9.29659	8.85853
	Pronucleus 35	9.41038	10.9722				Pronucleus 35	7.6857	8.72677
	Pronucleus 36	8.10968	9.2043				Pronucleus 36	10.4705	12.1336
	Pronucleus 37	8.58298	9.39588				Pronucleus 37	9.76399	12.0254
	Pronucleus 38	9.46626	13.9905				Pronucleus 38	8.6345	6.23998
	Pronucleus 39	9.64969	19.8782				Pronucleus 39	9.77624	15.2024
	Pronucleus 40	7.9128	9.50613				Pronucleus 40	10.9718	10.4033
	Pronucleus 41	8.44823	6.10419				Pronucleus 41	10.9189	10.7596
	Pronucleus 42	10.4902	14.8203				Pronucleus 42	7.11845	13.0788
	Pronucleus 43	9.67671	12.5758				Pronucleus 43	7.81736	6.95868
	Pronucleus 44	11.0003	12.4747				Pronucleus 44	8.69882	9.97714
	Pronucleus 45	4.8358	12.126				Pronucleus 45	12.1333	10.6285
	Pronucleus 46	9.73141	12.9889				Pronucleus 46	9.24434	8.33031
	Pronucleus 47	10.3385	6.22362				Pronucleus 47	10.3167	12.3823
	Pronucleus 48		11.4477				Pronucleus 48		10.0738
	Pronucleus 49		11.0304				Pronucleus 49		7.54752

[truncated: 108 more sheets: Figure 4e, Figure 5c, Figure 5d, Figure 5f, Figure 5g, Figure 6b, Figure 6c, Figure 6d, Figure 6e, Figure 6f, Figure 7c, Figure 7d, Figure 7e, Figure 7f, Figure 7g, Figure 7i, Figure 7j, Figure 7k, Figure 7l, Figure 7m …]
